# Supplementary material for: Differentiating Inbred Mouse Strains from Each Other and Those with Single Gene Mutations Using Hair Proteomics
Source: PLoS One. 2012 Dec 14;7(12):e51956. doi: 10.1371/journal.pone.0051956 (PMC3522583; doi:10.1371/journal.pone.0051956)
Supplement: Table S1 — Analyses of total hair shaft. Shown are assigned spectra adjusted for shared peptides grouped in strains with the mean and standard deviation for each. (XLSX) [file pone.0051956.s004.xlsx]

## Sheet: Sheet1
Supplementary Table S1. Analyses of total hair shaft showing assigned spectra adjusted for shared peptides.
Protein		CAS1	CAS2	CAS3	CAS4	Ave	SD		C3H1	C3H2	C3H3	C3H4	Ave	SD		C571	C572	C573	C574	Ave	SD		DBA1	DBA2	DBA3	DBA4	Ave	SD		MAFT1	MAFT2	MAFT3	MAFT4	Ave	SD		MRL-FX1	MRL-FX2	MRL-FX3	MRL-FX4	Ave	SD		MRLMPJ1	MRLMPJ2	MRLMPJ3	MRLMPJ4	Ave	SD
HistH2B		4.667	4.833	4.5	4.5	4.625	0.159455		3.667	3.667	5.167	4.167	4.167	0.707107		4.833	5.667	5.167	5.5	5.29175	0.369772		6	4.5	5.833	5.333	5.4165	0.67352		5.833	5.667	6	5.667	5.79175	0.159368		5.667	6	5	5.333	5.5	0.430418		4.5	5.333	5.5	4.667	5	0.490502
Krtap16-1		0	0	0	0	0	0		0	9.9	13.2	0	5.775	6.80312		7.28	9.991	7.843	9.29	8.601	1.25518		0	0	0	0	0	0		5.217	0	0	0	1.30425	2.6085		0	0	0	0	0	0		0	0	0	0	0	0
Rpsa		3	3	0	0	1.5	1.73205		4	4	3	0	2.75	1.89297		0	3	2	2	1.75	1.25831		0	0	4	4	2	2.3094		3	4	0	0	1.75	2.06155		0	0	5	2	1.75	2.36291		5	6	4	7	5.5	1.29099
Krtap24-1		0	0	0	2	0.5	1		0	0	0	0	0	0		0	0	0	0	0	0		0	3	0	2	1.25	1.5		0	0	0	0	0	0		0	0	0	0	0	0		0	0	3	0	0.75	1.5
Fam83h		2	0	0	0	0.5	1		0	0	0	0	0	0		0	0	0	2	0.5	1		0	0	0	0	0	0		0	3	0	0	0.75	1.5		0	0	0	0	0	0		2	0	0	3	1.25	1.5
Rps3		4	4	3	4	3.75	0.5		3	0	5	0	2	2.44949		3	2	5	4	3.5	1.29099		0	0	0	2	0.5	1		4	5	0	3	3	2.16025		0	2	2	3	1.75	1.25831		0	2	3	0	1.25	1.5
Ywhae		4	3	4.5	0	2.875	2.01556		3	4	5	2.1	3.525	1.25266		3	3	4	5.5	3.875	1.18145		3	2.75	3.375	0	2.28125	1.54237		2.545	5.6	0	3	2.78625	2.29378		0	4	0	2.308	1.577	1.94758		0	3	4.308	3.5	2.702	1.88022
E9Q0H7		0	0	0	0	0	0		0	0	0	0	0	0		0	0	0	0	0	0		3	3	2	0	2	1.41421		0	3	0	0	0.75	1.5		3	5	0	4	3	2.16025		3	4	2	0	2.25	1.70783
Krt33b		30.52	34.861	52.832	59.877	44.5225	14.0739		92.883	78.281	60.088	92.892	81.036	15.5705		134.75	46.15	111.78	126.097	104.694	40.1624		32.244	50.626	37.34	48.88	42.2725	8.91329		42.595	42.754	51.053	60.197	49.1497	8.35732		78.389	177.005	259.609	269.091	196.023	88.6596		62.747	53.963	68.019	190.907	93.909	64.9247
Capn12		11	5	13	9	9.5	3.41565		0	0	0	2	0.5	1		10	4	8	7	7.25	2.5		8	3	3	0	3.5	3.31662		0	0	0	2	0.5	1		4	7	7	7	6.25	1.5		7	6	5	4	5.5	1.29099
Krt14		5.352	4.348	4.223	2.254	4.04425	1.29607		2.167	0	0	0	0.54175	1.0835		0	2.322	2.184	0	1.1265	1.30199		1.076	0	0	0	0.269	0.538		0	3.294	4.17	0	1.866	2.18415		0	0	0	0	0	0		6.837	4.711	1.282	1.218	3.512	2.75249
Krtap6-1		41	31	33.846	76.098	45.486	20.8371		53.95	69.747	51.008	52.493	56.7995	8.71483		84.747	94.525	33.988	100.074	78.3335	30.235		0	0	0	102.073	25.5182	51.0365		31	7	0	69.726	26.9315	31.4669		0	126.5	118.139	58.466	75.7763	58.9044		0	60.564	59.924	129.033	62.3802	52.7359
Krtap6-2		0	0	0	0	0	0		0	0	3	0	0.75	1.5		3	5	6	2	4	1.82574		3	0	0	3	1.5	1.73205		0	0	0	0	0	0		5	3	5	4	4.25	0.957427		6	4	5	3	4.5	1.29099
Rplp1		4	0	0	0	1	2		3	0	0	0	0.75	1.5		0	0	0	3	0.75	1.5		0	0	3	3	1.5	1.73205		0	3	0	0	0.75	1.5		0	2	0	0	0.5	1		0	0	2	0	0.5	1
Krt86		97.821	110.114	96.215	261.002	141.288	80.0504		114.532	312.767	86.313	243.658	189.317	107.075		79.287	70.211	271.105	90.9	127.876	95.8609		89.549	94.394	94.602	101.045	94.8975	4.7166		264.706	9.946	57.922	77.596	102.543	111.78		124.223	114.827	344.03	117.139	175.055	112.721		134.8	96.755	300.809	327.529	214.973	116.103
Gpnmb		0	2.5	0	0	0.625	1.25		1.5	0	1	1.5	1	0.707107		2.5	0	0	0	0.625	1.25		0	0	0	0	0	0		2.5	2	2	1	1.875	0.629153		0	0	0	0	0	0		0	0	0	0	0	0
Krt39		7	5	11	5	7	2.82843		14	5	0	12	7.75	6.44851		2	9	8	5	6	3.16228		6	11	6	11	8.5	2.88675		5	6	2	6	4.75	1.89297		7	10	10	9	9	1.41421		5	8	9	7	7.25	1.70783
Blmh		11	9	16	16	13	3.55903		6	8	17	8	9.75	4.92443		12	13	14	16	13.75	1.70783		14	8	11	14	11.75	2.87228		7	10	8	7	8	1.41421		16	21	16	12	16.25	3.68556		16	13	15	6	12.5	4.50925
Hist1h4a		8	11	16	13	12	3.3665		6	7	9	8	7.5	1.29099		15	14	13	14	14	0.816497		11	10	12	10	10.75	0.957427		12	14	10	7	10.75	2.98608		8	6	7	3	6	2.16025		9	10	15	11	11.25	2.62996
Dsc2		19	25	17	16	19.25	4.03113		14	14	12	8	12	2.82843		18	19	20	21	19.5	1.29099		14	9	11	11	11.25	2.06155		15	24	9	13	15.25	6.34429		0	0	0	0	0	0		17	11	9	7	11	4.32049
Tubb6		0	2.364	0	0	0.591	1.182		3.643	0	0	0	0.91075	1.8215		0	0	0	0	0	0		0	0	0	0	0	0		0	0	0	0	0	0		0	0	0	0	0	0		1	3.692	2.111	0	1.70075	1.58293
Fabp5		0	0	0	4	1	2		0	0	0	0	0	0		0	0	0	0	0	0		0	0	0	0	0	0		0	5	0	0	1.25	2.5		3	6	8	7	6	2.16025		3	5	3	5	4	1.1547
Serpinb5		0	0	0	0	0	0		0	0	0	0	0	0		2	0	0	0	0.5	1		0	0	0	0	0	0		3	0	3	2	2	1.41421		0	2	0	3	1.25	1.5		2	0	0	2	1	1.1547
Arf3		0	3	0	0	0.75	1.5		0	0	0	0	0	0		0	0	0	0	0	0		0	0	0	0	0	0		0	0	0	2	0.5	1		0	0	4	0	1	2		0	0	0	0	0	0
Krtap14		0	16	26	0	10.5	12.7932		22	16	22	17	19.25	3.20156		31	31	29	29	30	1.1547		31	37	33	49	37.5	8.06226		20	13	36	26	23.75	9.74252		31	27	36	39	33.25	5.31507		36	42	39	36	38.25	2.87228
Lgals7		0	0	0	0	0	0		0	0	0	0	0	0		0	0	0	3	0.75	1.5		0	0	0	0	0	0		2	3	0	3	2	1.41421		3	0	5	4	3	2.16025		0	0	0	0	0	0
Gm8730		0	0	0	2	0.5	1		4	2	2	4	3	1.1547		3	0	2	0	1.25	1.5		4	3	0	0	1.75	2.06155		0	3	0	0	0.75	1.5		0	0	2	0	0.5	1		0	3	3	0	1.5	1.73205
Gm8841		0	0	0	1	0.25	0.5		1.5	2	2	1	1.625	0.478714		0	1	0	1	0.5	0.57735		0	0	0	0	0	0		0	1	0	1.5	0.625	0.75		0	0	0	0	0	0		1.5	1	0	0	0.625	0.75
Trxr1		0	0	1	0	0.25	0.5		0	1.5	1	0	0.625	0.75		2.5	2	1.5	1.5	1.875	0.478714		1	0	0	0	0.25	0.5		1	1.5	2	2	1.625	0.478714		0	2	1.5	1	1.125	0.853913		1.5	1.5	1.5	0	1.125	0.75
Krtap9-5		0	0	0	0	0	0		0	0	3	0	0.75	1.5		0	0	6	0	1.5	3		0	6	0	0	1.5	3		0	0	4	0	1	2		3	0	10	0	3.25	4.71699		0	0	0	0	0	0
Cltc		0	1	1.5	0	0.625	0.75		1	2	1	0	1	0.816497		0	2	1.5	0	0.875	1.03078		0	1	0	1.5	0.625	0.75		1	1	1	1	1	0		0	0	0	1.5	0.375	0.75		0	0	0	0	0	0
Actg1		17	17	14	12	15	2.44949		10	10	14	9	10.75	2.21736		12	16	15	10	13.25	2.75379		9	6	7	8	7.5	1.29099		10.667	19.167	12	10	12.9585	4.22169		9	9	8	7	8.25	0.957427		12	13	14	17	14	2.16025
Tgm3		19	13	25	17	18.5	5		16	19	15	11	15.25	3.30404		10	12	9	15	11.5	2.64575		14	11	13	12	12.5	1.29099		11	17	11	17	14	3.4641		8	10	6	12	9	2.58199		13	8	8	8	9.25	2.5
Lrrc15		13	8	11	11	10.75	2.06155		12	5	8	5	7.5	3.31662		5	7	9	8	7.25	1.70783		13	12	7	11	10.75	2.62996		13	10	9	9	10.25	1.89297		9	6	9	6	7.5	1.73205		8	8	8	6	7.5	1
Park7		2	3	4	0	2.25	1.70783		0	0	0	0	0	0		0	0	0	0	0	0		0	0	0	0	0	0		0	3	0	3	1.5	1.73205		0	0	0	0	0	0		0	0	0	3	0.75	1.5
Padi3		1.929	0	3	0	1.23225	1.48854		0.833	2	0	0	0.70825	0.94647		0	0	0	0	0	0		0	0	0	0	0	0		1	0	0	0	0.25	0.5		0	0	0	0	0	0		0	2	1.5	2.571	1.51775	1.10239
S100a3		15	18	11	21	16.25	4.272		27	20	18	15	20	5.09902		17	18	17	18	17.5	0.57735		22	23	24	17	21.5	3.10913		17	18	17	18	17.5	0.57735		27	28	25	29	27.25	1.70783		27	22	17	21	21.75	4.11299
Pkm2		3	3	3	5	3.5	1		0	0	0	3	0.75	1.5		0	0	0	3	0.75	1.5		3	0	0	0	0.75	1.5		2	5	0	0	1.75	2.36291		0	4	2	0	1.5	1.91485		4	0	4	2	2.5	1.91485
Sfn		4	5.625	4.5	8.167	5.573	1.85806		23.625	15	11	18.9	17.1313	5.39851		5	13.846	3.333	5.5	6.91975	4.70952		12.5	8.25	5.625	11.538	9.47825	3.148		11.455	8.4	4.8	6	7.66375	2.93739		13.765	11	12	12.692	12.3643	1.16381		10.625	7.636	9.692	10.5	9.61325	1.38151
Eef1a1		13	16	11	15	13.75	2.21736		4	10	7	7	7	2.44949		15	16	14	13	14.5	1.29099		16	22	14	17	17.25	3.40343		15	12	10	13	12.5	2.08167		13	14	17	16	15	1.82574		25	20	17	13	18.75	5.058
Gprc5d		2	0	0	3	1.25	1.5		0	0	0	0	0	0		2	2	4	0	2	1.63299		2	0	3	0	1.25	1.5		2	0	0	0	0.5	1		0	0	0	0	0	0		0	0	0	3	0.75	1.5
Crisp1		5	5	2	2	3.5	1.73205		0	2	0	2	1	1.1547		7	6	3	3	4.75	2.06155		3	3	3	3	3	0		4	3	4	3	3.5	0.57735		0	0	0	0	0	0		6	12	9	4	7.75	3.5
S100a11		0	0	1.5	1.5	0.75	0.866025		1.5	1.5	0	1	1	0.707107		2	2.5	2	2	2.125	0.25		0	1	0	1.5	0.625	0.75		2	0	0	0	0.5	1		0	0	0	0	0	0		0	2.5	2	2.5	1.75	1.19024
Gsdma		4	0	4	4	3	2		3	3	0	2	2	1.41421		0	0	0	2	0.5	1		4	2	2	0	2	1.63299		2	0	0	2	1	1.1547		3	0	0	2	1.25	1.5		0	0	0	2	0.5	1
Krtap4-6		0	0	0	0	0	0		0	0	4	0	1	2		6	4	7	6	5.75	1.25831		0	5	6	7	4.5	3.10913		4	0	6	0	2.5	3		0	0	0	0	0	0		0	0	0	0	0	0
Hsp90ab1		5	5	6	7	5.75	0.957427		5	8	5	2	5	2.44949		5	4	3	2	3.5	1.29099		3	4	0	3	2.5	1.73205		0	4	2	3	2.25	1.70783		3	3	4	0	2.5	1.73205		6	5	4	4	4.75	0.957427
Hist1h2ah		1.875	7.5	7.505	7.662	6.1355	2.84133		2.5	5.262	4.5	4.941	4.30075	1.24047		10.501	5.393	7.41	10.5	8.451	2.50572		4.047	3.531	8.063	2.578	4.55475	2.41669		9.871	10.754	6.84	3.375	7.71	3.34091		3.5	2.85	3.393	3	3.18575	0.310342		3.382	8.838	7.49	3.039	5.68725	2.91574
Tubb5		0	0	0	4.5	1.125	2.25		0	0	3.6	4.385	1.99625	2.32724		0	3.385	0	0	0.84625	1.6925		0	0	0	0	0	0		0	0	0	0	0	0		0	0	0	0	0	0		3.429	0	0	8	2.85725	3.79045
Krt6a		2.478	0	0	0	0.6195	1.239		0	0	0	0	0	0		0	0	0	0	0	0		0	2.667	0	4.269	1.734	2.10636		0	0	0	0	0	0		0	0	0	0	0	0		2.542	4.231	0	2.938	2.42775	1.77192
Aim1		0	0	0	0	0	0		4	3	4	6	4.25	1.25831		0	0	0	4	1	2		0	0	0	0	0	0		2	0	2	0	1	1.1547		0	0	3	3	1.5	1.73205		0	0	0	0	0	0
Krtap2-4		0	0	0	0	0	0		0	0	17	0	4.25	8.5		14	15	16	0	11.25	7.54431		0	15	0	0	3.75	7.5		0	0	0	0	0	0		22	0	21	23	16.5	11.0303		20	0	0	22	10.5	12.1518
Tuba4a		0	0	0	0	0	0		1.5	3.583	0	2.8	1.97075	1.56976		0	0	2.083	0	0.52075	1.0415		8.5	5.667	0	0	3.54175	4.25006		0	7.75	0	3.167	2.72925	3.66502		0	0	1.636	0	0.409	0.818		0	0	0	0	0	0
Krt16		10.658	9.486	9.1	6.358	8.9005	1.81986		12.343	7.171	7.368	8.6	8.8705	2.39981		23.111	19.8	17	21.913	20.456	2.67993		28.675	21.592	26.28	19.26	23.9518	4.29382		9.318	8	0	5.242	5.64	4.12574		0	0	0	0	0	0		29.471	19.826	29.371	24.168	25.709	4.63851
Krt36		0	0	0	0	0	0		0	0	0	0	0	0		0	2.372	0	0	0.593	1.186		2.211	2.095	0	3.222	1.882	1.35291		2.287	0	0	0	0.57175	1.1435		4.792	0	3.663	6.192	3.66175	2.65129		0	2.5	4.32	6.244	3.266	2.66038
Gm11559		17	17	10	19	15.75	3.94757		0	8	16	0	6	7.65942		27.429	0	38.5	26.842	23.1928	16.3654		28.632	45.69	0	41.25	28.893	20.5727		7	0	13	9	7.25	5.43906		26	22	16.571	42.667	26.8095	11.2557		27	26.839	29.763	30	28.4005	1.71411
Hist2b		4.667	4.833	4.5	4.5	4.625	0.159455		3.667	3.667	5.167	4.167	4.167	0.707107		4.833	5.667	5.167	5.5	5.29175	0.369772		6	4.5	5.833	5.333	5.4165	0.67352		5.833	5.667	6	5.667	5.79175	0.159368		5.667	6	5	5.333	5.5	0.430418		4.5	5.333	5.5	4.667	5	0.490502
Rpl3		0	0	0	0	0	0		0	0	0	2	0.5	1		0	0	0	0	0	0		0	0	0	0	0	0		0	0	0	0	0	0		0	0	0	0	0	0		0	3	0	0	0.75	1.5
Rps2		0	0	0	1	0.25	0.5		1.5	2	2	1	1.625	0.478714		0	1	0	1	0.5	0.57735		0	0	0	0	0	0		0	1	0	1.5	0.625	0.75		0	0	0	0	0	0		1.5	1	0	0	0.625	0.75
H2afz		2.5	2.5	1.625	2.25	2.21875	0.413005		0	1.5	0	1.5	0.75	0.866025		2.823	3.889	3.375	3	3.27175	0.471481		3	2.4	2.778	2	2.5445	0.439455		3.839	3.207	3.273	4.25	3.64225	0.49459		1	2.5	0	2	1.375	1.10868		3.923	2.074	2	1.5	2.37425	1.06351
Ctnnb1		0	0	0	0	0	0		0	0	0	0	0	0		0	0	0	0	0	0		0	0	0	0	0	0		0	0	2.267	0	0.56675	1.1335		0	0	0	0	0	0		0	0	0	0	0	0
Slc25a5		0	0	0	0	0	0		0	0	3	0	0.75	1.5		0	0	2	0	0.5	1		0	0	0	0	0	0		0	0	0	0	0	0		0	0	0	0	0	0		2	2	0	0	1	1.1547
Pkp1		11	10	8	10	9.75	1.25831		10	7	5	8	7.5	2.08167		9	10	11	6	9	2.16025		9	7	5	6	6.75	1.70783		11	20	10	14	13.75	4.5		5	4	5	5	4.75	0.5		9	8	8	3	7	2.70801
Hspa8		12.692	8	11.538	10.769	10.7498	1.99626		20.8	21.739	18	10	17.6348	5.33187		13.6	6	7	12	9.65	3.71797		12	9	15	11	11.75	2.5		9	12	10	7	9.5	2.08167		13	11.667	9	6	9.91675	3.09576		18	12	13	13	14	2.70801
Fasn		0	0	2	0	0.5	1		0	0	2	0	0.5	1		0	0	0	0	0	0		0	0	0	0	0	0		2	0	0	0	0.5	1		0	0	0	0	0	0		4	0	0	4	2	2.3094
Krtap15-1		94	61	63	74	73	15.1217		89	57	64	61	67.75	14.4539		81	119	129	86.961	103.99	23.589		87.973	116.111	103.2	105	103.071	11.5719		59	69	78.254	79	71.3135	9.38487		92.361	72	77.731	66	77.023	11.2915		90.947	111.323	93.277	82.899	94.6115	11.9954
H2afv		2.5	2.5	1.625	2.25	2.21875	0.413005		0	1.5	0	1.5	0.75	0.866025		2.823	3.889	3.375	3	3.27175	0.471481		3	2.4	2.778	2	2.5445	0.439455		3.839	3.207	3.273	4.25	3.64225	0.49459		1	2.5	0	2	1.375	1.10868		3.923	2.074	2	1.5	2.37425	1.06351
Pfn1		0	0	0	0	0	0		0	0	0	0	0	0		2	4	0	2	2	1.63299		0	0	0	0	0	0		0	3	0	2	1.25	1.5		0	0	0	0	0	0		0	0	0	0	0	0
Slc3a2		0	0	0	0	0	0		0	0	0	4	1	2		0	0	2	0	0.5	1		0	2	0	0	0.5	1		0	0	0	3	0.75	1.5		0	2	0	0	0.5	1		3	0	0	0	0.75	1.5
Ddx3x		0	0	2	3	1.25	1.5		0	4	0	0	1	2		2	2	0	0	1	1.1547		0	0	2	0	0.5	1		0	3	0	2	1.25	1.5		0	0	0	0	0	0		0	3	3	0	1.5	1.73205
Cdsn		9	11	5	5	7.5	3		0	0	0	0	0	0		8	5	3	6	5.5	2.08167		0	0	4	6	2.5	3		5	4	4	0	3.25	2.21736		0	0	0	0	0	0		6	6	6	5	5.75	0.5
Hist2A		1.875	7.5	7.505	7.662	6.1355	2.84133		2.5	5.262	4.5	4.941	4.30075	1.24047		10.501	5.393	7.41	10.5	8.451	2.50572		4.047	3.531	8.063	2.578	4.55475	2.41669		9.871	10.754	6.84	3.375	7.71	3.34091		3.5	2.85	3.393	3	3.18575	0.310342		3.382	8.838	7.49	3.039	5.68725	2.91574
Krt23		8	0	5	8	5.25	3.77492		4	3	4	4	3.75	0.5		5.061	5.176	4.12	3.041	4.3495	0.992333		0	3.113	3.056	3	2.29225	1.52886		0	6	0	0	1.5	3		0	0	0	0	0	0		4.162	5.221	5.154	5.094	4.90775	0.499866
2310061N02Rik		0	0	0	0	0	0		0	0	0	0	0	0		6.286	0	0	5.75	3.009	3.48138		6.982	16.667	4.476	13.2	10.3313	5.59383		7.903	3.176	9.643	8.506	7.307	2.84692		17.667	14.182	15.377	14.825	15.5128	1.51692		10.918	8.8	6.923	7.412	8.51325	1.78948
Krt34		45.086	43.218	198.248	137.001	105.888	75.5487		203.896	185.342	202.765	246.545	209.637	26.0297		42.287	145.573	41.117	44.892	68.4673	51.428		37.096	36.954	39.069	35.531	37.1625	1.45424		53.023	32.667	34.445	50.195	42.5825	10.5117		57.552	58.398	56.935	52.543	56.357	2.61243		44.066	45.722	135.315	38.68	65.9458	46.3438
Tgm1		0	0	0	0	0	0		0	0	0	0	0	0		3	4	0	0	1.75	2.06155		0	0	2	0	0.5	1		0	0	0	0	0	0		0	0	0	0	0	0		0	0	0	0	0	0
Hist1h1c		2	0	0	0	0.5	1		0	0	0	0	0	0		0	0	3	4	1.75	2.06155		0	0	0	0	0	0		0	3	0	0	0.75	1.5		0	0	0	0	0	0		0	0	0	0	0	0
Krtap6-1		0	0	0	3.171	0.79275	1.5855		11.55	10.435	11.421	9.882	10.822	0.800449		6.281	0	0	4.909	2.7975	3.27848		17	48	37	5.763	26.9408	19.0788		0	0	12	4.8	4.2	5.67098		51	10.167	10.147	14.625	21.4848	19.7892		27	14.76	33	4.889	19.9122	12.5667
Crot		2	0	0	0	0.5	1		0	3	0	3	1.5	1.73205		0	0	0	0	0	0		0	0	0	0	0	0		0	0	0	0	0	0		0	0	0	0	0	0		0	0	3	0	0.75	1.5
Tchhl1		12	6	14	14	11.5	3.78594		6	12	7	15	10	4.24264		10	11	13	8	10.5	2.08167		9	6	5	8	7	1.82574		11	12	4	8	8.75	3.59398		0	0	0	0	0	0		9	8	10	6	8.25	1.70783
Plec		0	0	0	0	0	0		0	0	0	0	0	0		0	0	2	0	0.5	1		0	0	0	0	0	0		0	2	0	2	1	1.1547		2	0	0	0	0.5	1		0	0	0	0	0	0
Hnrnpa3		4	4	3	2	3.25	0.957427		0	0	0	0	0	0		3	5	2	0	2.5	2.08167		0	3	0	0	0.75	1.5		0	4	0	5	2.25	2.62996		0	4	0	0	1	2		0	3	0	3	1.5	1.73205
Hist1h2af		1.875	7.5	7.505	7.662	6.1355	2.84133		2.5	5.262	4.5	4.941	4.30075	1.24047		10.501	5.393	7.41	10.5	8.451	2.50572		4.047	3.531	8.063	2.578	4.55475	2.41669		9.871	10.754	6.84	3.375	7.71	3.34091		3.5	2.85	3.393	3	3.18575	0.310342		3.382	8.838	7.49	3.039	5.68725	2.91574
Krt77		0	0	0	0	0	0		0	0	0	0	0	0		0	0	0	0	0	0		0	3	0	4	1.75	2.06155		8.889	11	7.333	8	8.8055	1.59582		0	0	0	0	0	0		0	0	0	0	0	0
S100a6		5	3	0	0	2	2.44949		8	4	6	5	5.75	1.70783		4	6	3	2	3.75	1.70783		0	0	3	0	0.75	1.5		4	0	7	5	4	2.94392		4	0	0	3	1.75	2.06155		0	3	0	4	1.75	2.06155
Gm11565		2	0	0	0	0.5	1		3	3	6	0	3	2.44949		2	0	4	0	1.5	1.91485		0	3	5	2	2.5	2.08167		0	0	5	0	1.25	2.5		4	7	6	4	5.25	1.5		4	6	5	3	4.5	1.29099
Krtap11-1		0	0	0	0	0	0		6	2	3	3	3.5	1.73205		3	7	5	3	4.5	1.91485		6	5	3	5	4.75	1.25831		9	8	7	9	8.25	0.957427		5	6	6	7	6	0.816497		7	5	8	6	6.5	1.29099
Krtap16-5		7	4	11	9	7.75	2.98608		22	16	20.714	18	19.1785	2.69632		18.72	14.609	20.741	22.71	19.195	3.46422		0	4	2	0	1.5	1.91485		18.783	0	17	19	13.6958	9.17436		0	0	0	0	0	0		4	4	4	0	3	2
Krtap16-9		8	7	8	6	7.25	0.957427		9	12.1	8.8	8	9.475	1.80254		6	6.4	5.417	5	5.70425	0.619144		14	17	12	19	15.5	3.10913		5	0	4	8	4.25	3.30404		19	0	22	23	16	10.8012		13	18	14	16	15.25	2.21736
Gm10481		5	4	3	3	3.75	0.957427		4	2	0	0	1.5	1.91485		0	5	4	3	3	2.16025		5	0	2	0	1.75	2.36291		0	4	2	0	1.5	1.91485		4	0	4	0	2	2.3094		0	0	3	6	2.25	2.87228
Eef1g		0	0	0	0	0	0		4	2	0	2	2	1.63299		0	3	0	4	1.75	2.06155		0	4	0	0	1	2		2	3	0	0	1.25	1.5		2	0	2	0	1	1.1547		2	5	6	0	3.25	2.75379
Krt17		74.99	74.166	68.677	72.388	72.5553	2.80424		64.49	76.829	72.632	68.4	70.5877	5.32607		81.828	87.702	107.696	75.046	88.068	14.0701		52.249	53.295	54.664	54.74	53.737	1.19371		78.682	108.706	48.83	59.758	73.994	26.2221		0	5	3	0	2	2.44949		80.529	74.242	68.193	53.52	69.121	11.5559
Eef1b		4	0	0	0	1	2		3	0	2	3	2	1.41421		2	0	2	0	1	1.1547		0	0	0	0	0	0		0	0	0	2	0.5	1		4	2	0	4	2.5	1.91485		0	0	4	3	1.75	2.06155
Krt33a		696.166	799.908	248.611	341.214	521.475	267.7		372.142	317.637	334.402	311.261	333.861	27.3234		261.968	286.808	278.737	228.789	264.076	25.6989		269.88	154.679	603.238	162.79	297.647	210.383		505.196	235.903	241.251	232.279	303.657	134.41		600.048	811.985	269.598	295.024	494.164	259.685		651.384	646.236	329.365	237.514	466.125	214.264
Krtap16-7		0	0	0	0	0	0		0	0	0	0	0	0		1.5	1.55	1.773	0	1.20575	0.812547		0	0	0	0	0	0		0	0	0	0	0	0		1.5	0	1.5	0	0.75	0.866025		3.5	1.658	1.658	0	1.704	1.42986
Selenbp1		5	4	8	6	5.75	1.70783		18	9	12	8	11.75	4.5		8	6	3	8	6.25	2.36291		4	3	3	6	4	1.41421		10	7	11	18	11.5	4.65475		0	4	5	8	4.25	3.30404		0	0	0	7	1.75	3.5
Acta1		0	0	4	0	1	2		0	0	0	0	0	0		0	0	0	0	0	0		0	0	0	0	0	0		5.333	3.833	0	0	2.2915	2.71593		0	0	0	0	0	0		0	0	0	0	0	0
Gm11568		0	0	0	0	0	0		0	0	0	0	0	0		8.571	3.5	10.5	7.158	7.43225	2.95779		5.368	7.31	19	2.75	8.607	7.17617		0	0	0	0	0	0		0	0	0	0	0	0		0	0	0	0	0	0
Krtap13-1		23	23	31	29	26.5	4.12311		23	30	16	17	21.5	6.45497		37.714	40	41	40.25	39.741	1.41657		57.018	53.333	42.524	41.8	48.6688	7.66818		62.097	32.824	65.357	75.494	58.943	18.3233		35.333	37.818	51.623	50.175	43.7373	8.35262		63.082	46.2	68.077	55.588	58.2368	9.52551
Pgd		5	2	0	3	2.5	2.08167		0	3	0	2	1.25	1.5		0	0	2	3	1.25	1.5		0	0	0	3	0.75	1.5		0	0	0	3	0.75	1.5		3	0	5	3	2.75	2.06155		0	2	0	0	0.5	1
Hist1h2bp		4.667	4.833	4.5	4.5	4.625	0.159455		3.667	3.667	5.167	4.167	4.167	0.707107		4.833	5.667	5.167	5.5	5.29175	0.369772		6	4.5	5.833	5.333	5.4165	0.67352		5.833	5.667	6	5.667	5.79175	0.159368		5.667	6	5	5.333	5.5	0.430418		4.5	5.333	5.5	4.667	5	0.490502
Fabp4		3	3	5	4	3.75	0.957427		5	5	6	4	5	0.816497		3	5	2	0	2.5	2.08167		0	0	0	0	0	0		5	2	4	2	3.25	1.5		5	6	3	5	4.75	1.25831		4	3	3	6	4	1.41421
Tubb2a		8	10.636	6	10.5	8.784	2.21659		13.357	10	23.4	14.615	15.343	5.71364		10	18.615	5	5	9.65375	6.42232		2	3	3	4	3	0.816497		5	12	6	9	8	3.16228		8	5	8	6	6.75	1.5		20.571	12.308	16.889	8	14.442	5.46522
Dsp		43	43	44	38	42	2.70801		36	34	29	38	34.25	3.86221		34	40	42	28	36	6.32456		42	35	26	30	33.25	6.89807		42	51	43	37	43.25	5.79511		31	30	31	27	29.75	1.89297		54	50	39	30	43.25	10.8743
Krtap7-1		26	36	29	36	31.75	5.058		45	51	42	39	44.25	5.12348		49	39	45	33	41.5	7		38	46	40	52	44	6.32456		40	19	47	41	36.75	12.2304		45	31	39	40	38.75	5.79511		47	36	40	46	42.25	5.18813
Rpl6		0	0	0	0	0	0		0	0	0	0	0	0		0	0	0	3	0.75	1.5		0	0	0	0	0	0		3	2	0	0	1.25	1.5		0	0	0	0	0	0		0	2	2	3	1.75	1.25831
Hist1h3a		5.526	0	5.385	5	3.97775	2.66114		0	0	6.462	0	1.6155	3.231		0	0	7.7	8.4	4.025	4.65645		8.105	5.294	7	7	6.84975	1.16063		0	0	0	0	0	0		5.294	5.278	5	7	5.643	0.914681		8.762	5.87	7.286	6	6.9795	1.34928
Hspd1		5	5	0	5	3.75	2.5		5	0	0	5	2.5	2.88675		0	5	0	0	1.25	2.5		3	6	5	6	5	1.41421		0	0	5	2	1.75	2.36291		7	6	7	8	7	0.816497		4	7	7	5	5.75	1.5
Krt75		54.522	54.88	44	35.889	47.3227	9.14171		42.636	39.639	49.681	41	43.239	4.46602		59	54	54.915	55	55.7287	2.22732		37	37.333	39	32.731	36.516	2.67072		44.878	58	39.692	37	44.8925	9.32994		4	8	7	8	6.75	1.89297		72.458	51.341	44	44.063	52.9655	13.4441
H2afx		0	0	0	0	0	0		0	0	0	0	0	0		0	0	0	0	0	0		0	0	0	0	0	0		0	3.28	0	0	0.82	1.64		0	0	0	0	0	0		0	0	0	0	0	0
Krtap16-10		0	0	0	0	0	0		0	0	8.286	0	2.0715	4.143		0	0	0	0	0	0		0	0	0	0	0	0		0	0	0	0	0	0		0	0	0	0	0	0		0	0	0	0	0	0
Mlf1		1	0	1.5	0	0.625	0.75		0	1.5	1	0	0.625	0.75		1.5	1.5	1.5	1	1.375	0.25		0	2	0	1.5	0.875	1.03078		2	2	1.5	1.5	1.75	0.288675		0	1.5	0	0	0.375	0.75		0	0	0	0	0	0
Vsig8		18	18	17	11	16	3.3665		14	16	21	15	16.5	3.10913		20	22	24	19	21.25	2.21736		22	24	25	22	23.25	1.5		14	18	16	10	14.5	3.41565		23	22	27	19	22.75	3.30404		26	19	13	20	19.5	5.32291
Pabpc1		0	0	0	0	0	0		4	0	0	0	1	2		0	0	0	0	0	0		0	0	0	0	0	0		0	2	0	0	0.5	1		3	0	3	0	1.5	1.73205		0	0	0	0	0	0
Gdi2		0	0	0	0	0	0		0	0	0	5	1.25	2.5		0	0	2	0	0.5	1		0	0	0	0	0	0		0	0	0	0	0	0		0	0	0	0	0	0		3	2	0	0	1.25	1.5
Gm20390		4	5	0	2	2.75	2.21736		0	0	0	0	0	0		6	3	0	0	2.25	2.87228		3	2	0	3	2	1.41421		0	2	3	0	1.25	1.5		3	4	3	5	3.75	0.957427		3	4	2	3	3	0.816497
Krt84		24	31.076	28.069	34	29.2862	4.27585		24.364	22.361	23.319	23	23.261	0.83628		44.109	34	37	36	37.7773	4.40157		32	25	30	22	27.25	4.57347		22.11	23.251	14	17	19.0903	4.34782		0	0	0	0	0	0		33	27.614	32	30	30.6535	2.37941
Adh6b		24	31	15	22	23	6.58281		12	0	13	9	8.5	5.91608		8	6	5	7	6.5	1.29099		10	10	11	7	9.5	1.73205		11	16	13	14	13.5	2.08167		7	5	5	7	6	1.1547		12	10	10	10	10.5	1
Pla2g4b		0	0	0	0	0	0		0	0	3	0	0.75	1.5		0	0	0	0	0	0		0	0	0	0	0	0		0	2	0	4	1.5	1.91485		0	0	3	0	0.75	1.5		0	2	0	0	0.5	1
Tgm6		0	2	0	3	1.25	1.5		0	3	0	0	0.75	1.5		2	3	0	2	1.75	1.25831		0	0	0	0	0	0		4	5	0	0	2.25	2.62996		0	0	0	0	0	0		0	2	2	2	1.5	1
Ctsb		0	0	3	2	1.25	1.5		3	5	10	5	5.75	2.98608		3	6	7	4	5	1.82574		4	0	0	0	1	2		9	6	5	5	6.25	1.89297		0	0	0	0	0	0		0	0	0	0	0	0
Atp5b		11	10	13	11	11.25	1.25831		9	6	8	10	8.25	1.70783		9	9	10	7	8.75	1.25831		12	9	8	10	9.75	1.70783		9	10	3	9	7.75	3.20156		8	6	10	9	8.25	1.70783		11	13	10	9	10.75	1.70783
Gnb2l1		2	0	0	0	0.5	1		3	0	4	0	1.75	2.06155		2	0	2	3	1.75	1.25831		0	0	0	3	0.75	1.5		0	0	0	0	0	0		2	0	4	3	2.25	1.70783		8	4	4	0	4	3.26599
Pgam1		0	0	3	0	0.75	1.5		3	4	0	5	3	2.16025		2	0	3	3	2	1.41421		0	0	0	0	0	0		2	3	0	2	1.75	1.25831		0	2	0	0	0.5	1		0	0	0	0	0	0
Hspa5		2.308	0	3.462	3.231	2.25025	1.58084		5.2	3.261	0	0	2.11525	2.56755		3.4	0	0	0	0.85	1.7		0	0	0	0	0	0		0	0	0	0	0	0		0	2.333	0	0	0.58325	1.1665		0	0	0	0	0	0
Krt35		25.333	27.626	30.273	24.889	27.0302	2.47224		25.556	19.217	29.455	21.435	23.9157	4.5316		18.9	24.264	24	27	23.541	3.37821		23.535	24.61	26.667	32.32	26.783	3.91336		25.76	22.826	24	29.016	25.4005	2.69509		30.333	32.037	28.69	27.5	29.64	1.97551		21.6	27.6	25.2	30.787	26.2968	3.87828
Atp5a1		2.5	0	2	2	1.625	1.10868		2.5	2	2	2	2.125	0.25		0	1	1	2	1	0.816497		0	1	0	1.5	0.625	0.75		2	1.5	1.5	1.5	1.625	0.25		2	1.5	2	2.5	2	0.408248		0	1	0	1.5	0.625	0.75
Krt31		109.521	126.552	24.607	59.366	80.0115	46.6645		76.794	33.418	60.96	52.294	55.8665	18.0795		38.586	24.53	57.267	20.783	35.2915	16.5336		150.905	212.133	61.333	173.448	149.455	63.9578		20.186	159.718	143.327	219.074	135.576	83.5258		118.808	39.645	83.553	77.116	79.7805	32.4311		62.321	91.64	55.608	68.833	69.6005	15.6536
Ctnna1		2	3	0	4	2.25	1.70783		3	0	0	0	0.75	1.5		3	2	0	0	1.25	1.5		2	0	6	3	2.75	2.5		0	3	0	0	0.75	1.5		0	2	0	0	0.5	1		3	0	0	2	1.25	1.5
Eef2		16	18	15	18	16.75	1.5		13	15	9	18	13.75	3.77492		18	14	17	19	17	2.16025		14	19	17	15	16.25	2.21736		14	20	12	12	14.5	3.78594		17	11	12	16	14	2.94392		24	23	19	16	20.5	3.69685
Gpnmb		0	2.5	0	0	0.625	1.25		1.5	0	1	1.5	1	0.707107		2.5	0	0	0	0.625	1.25		0	0	0	0	0	0		2.5	2	2	1	1.875	0.629153		0	0	0	0	0	0		0	0	0	0	0	0
Krtap3-2		7	6	8	7	7	0.816497		14	12	13	13	13	0.816497		7	8	10	10	8.75	1.5		12	11	11	13	11.75	0.957427		10	4	10	10	8.5	3		13	15	11	10	12.25	2.21736		11	8	12	14	11.25	2.5
Hist1h2bb		4.667	4.833	4.5	4.5	4.625	0.159455		3.667	3.667	5.167	4.167	4.167	0.707107		4.833	5.667	5.167	5.5	5.29175	0.369772		6	4.5	5.833	5.333	5.4165	0.67352		5.833	5.667	6	5.667	5.79175	0.159368		5.667	6	5	5.333	5.5	0.430418		4.5	5.333	5.5	4.667	5	0.490502
Gm11595		0	0	0	0	0	0		0	0	0	0	0	0		0	0	0	0	0	0		0	0	0	0	0	0		0	0	0	0	0	0		0	0	0	0	0	0		3.444	5.375	5.25	0	3.51725	2.50533
Krt85		74.497	164.074	80.492	80.55	99.9033	42.8747		78.319	83.862	79.896	53.057	73.7835	14.0131		159.82	152.004	107.094	164.047	145.741	26.2434		188.058	155.665	67.531	86.523	124.444	56.8583		91.26	84.855	204.658	94.679	118.863	57.3414		88.543	175.212	130.731	98.031	123.129	39.143		165.089	182.04	68.256	109.524	131.227	52.1695
Tuba1a		33.043	17	15	4.333	17.344	11.8513		22.5	21.417	11	18.2	18.2793	5.18504		0	3	7.067	8	4.51675	3.71207		6.5	7.333	15	18.857	11.9225	6.0007		13	17.25	3.667	10.833	11.1875	5.67811		11	11	16.364	15	13.341	2.75991		18.071	14	16	9	14.2677	3.88528
Asprv1		3	0	2	0	1.25	1.5		2	0	0	0	0.5	1		0	0	0	0	0	0		2	2	0	0	1	1.1547		0	0	0	0	0	0		3	2	0	3	2	1.41421		0	4	3	2	2.25	1.70783
Lap3		3	0	0	2	1.25	1.5		5	7	5	3	5	1.63299		0	3	0	0	0.75	1.5		0	5	3	4	3	2.16025		3	2	0	0	1.25	1.5		5	8	9	9	7.75	1.89297		4	6	0	3	3.25	2.5
Tuba1b		6.957	0	5	8.667	5.156	3.74964		0	0	0	0	0	0		16	12	11.85	0	9.9625	6.91416		0	0	5	5.143	2.53575	2.92861		0	0	7.333	0	1.83325	3.6665		0	0	0	0	0	0		4.929	0	0	9	3.48225	4.35089
Krt32		6.333	5.27	3.364	3.556	4.63075	1.42198		2.551	3.391	3.808	4.604	3.5885	0.855343		0	1.84	0	0	0.46	0.92		3.522	4.267	1.667	4.75	3.5515	1.35407		0	1.087	0	1.077	0.541	0.624706		4	2.833	3.5	6	4.08325	1.36433		2.7	2.5	2.24	2.5	2.485	0.188591
Hspb1		0	5	4	4	3.25	2.21736		6	5	6	0	4.25	2.87228		0	0	0	0	0	0		0	4	0	4	2	2.3094		5	0	4	2	2.75	2.21736		6	6	7	8	6.75	0.957427		0	2	3	0	1.25	1.5
Fam26d		9	11	10	8	9.5	1.29099		7	11	9	3	7.5	3.41565		5	11	7	5	7	2.82843		8	10	5	7	7.5	2.08167		3	5	5	4	4.25	0.957427		13	9	7	10	9.75	2.5		12	9	8	11	10	1.82574
Eif4a1		5	4	4	4	4.25	0.5		2	0	0	0	0.5	1		4	5	5	4	4.5	0.57735		3	3	3	4	3.25	0.5		6	11	6	4	6.75	2.98608		4	6	7	7	6	1.41421		4	2	2	7	3.75	2.36291
Padi4		5.143	6	6	0	4.28575	2.88559		3.333	4	4	0	2.83325	1.91483		0	6	4	4	3.5	2.51661		0	0	4	0	1	2		0	5	3	7	3.75	2.98608		0	0	0	0	0	0		0	0	0	3.857	0.96425	1.9285
Pkp3		0	0	2	0	0.5	1		0	2	0	0	0.5	1		0	0	0	0	0	0		0	0	0	0	0	0		0	3	3	0	1.5	1.73205		0	0	0	0	0	0		0	0	0	0	0	0
Me1		0	0	0	0	0	0		0	0	0	1	0.25	0.5		0	0	0	0	0	0		0	0	0	0	0	0		0	0	0	0	0	0		3	1.5	0	2.5	1.75	1.32288		2	1.5	2	1.5	1.75	0.288675
Krt83		144.316	64.555	143.689	106	114.64	37.8931		343.234	275.9	318.24	294.689	308.016	29.177		51.221	64.941	58.797	70.032	61.2477	8.11059		81.92	59.976	196.322	190.595	132.203	71.3349		128.213	173.473	70.557	202.824	143.767	57.6536		171.552	62.335	58.357	168.525	115.192	63.3639		68.507	62.67	125.674	64.748	80.3997	30.2793
Gm11567		0	0	0	0	0	0		0	0	0	0	0	0		0	21.5	0	0	5.375	10.75		0	0	0	4	1	2		0	0	0	0	0	0		0	0	0	0	0	0		0	0	0	0	0	0
Hephl1		6	8	6	4	6	1.63299		6	3	4	6	4.75	1.5		4	5	0	5	3.5	2.38048		4	4	5	4	4.25	0.5		3	4	6	6	4.75	1.5		9	4	7	7	6.75	2.06155		4	5	8	6	5.75	1.70783
Hist1h2bk		4.667	4.833	4.5	4.5	4.625	0.159455		3.667	3.667	5.167	4.167	4.167	0.707107		4.833	5.667	5.167	5.5	5.29175	0.369772		6	4.5	5.833	5.333	5.4165	0.67352		5.833	5.667	6	5.667	5.79175	0.159368		5.667	6	5	5.333	5.5	0.430418		4.5	5.333	5.5	4.667	5	0.490502
Hist1h2ak		1.875	7.5	7.505	7.662	6.1355	2.84133		2.5	5.262	4.5	4.941	4.30075	1.24047		10.501	5.393	7.41	10.5	8.451	2.50572		4.047	3.531	8.063	2.578	4.55475	2.41669		9.871	10.754	6.84	3.375	7.71	3.34091		3.5	2.85	3.393	3	3.18575	0.310342		3.382	8.838	7.49	3.039	5.68725	2.91574
Nccrp1		4	5	7	3	4.75	1.70783		2	3	3	2	2.5	0.57735		6	8	5	5	6	1.41421		0	0	2	4	1.5	1.91485		3	3	0	5	2.75	2.06155		0	2	0	4	1.5	1.91485		4	5	4	3	4	0.816497
Gm11353		0	0	0	0	0	0		0	0	0	0	0	0		0	1	0	1	0.5	0.57735		0	0	0.667	0.667	0.3335	0.385093		0	1.667	1	0	0.66675	0.816633		0	0	0	0.667	0.16675	0.3335		0	0	0	0	0	0
Jup		8	8	11	10	9.25	1.5		9	10	7	11	9.25	1.70783		7	13	10	10	10	2.44949		13	13	6	14	11.5	3.69685		10	14	14.733	12	12.6833	2.12932		12	9	8	13	10.5	2.38048		16	10	9	11	11.5	3.10913
Gm11596		0	0	0	0	0	0		0	0	0	0	0	0		0	0	0	0	0	0		0	0	0	0	0	0		0	0	0	0	0	0		0	0	0	0	0	0		8.556	5.786	9.987	0	6.08225	4.41392
Acpp		2	4	3	3	3	0.816497		0	4	0	2	1.5	1.91485		0	0	3	0	0.75	1.5		4	7	6	0	4.25	3.0957		0	0	0	0	0	0		0	3	2	3	2	1.41421		9	6	4	0	4.75	3.77492
Ass1		14	9	14	8	11.25	3.20156		9	11	9	8	9.25	1.25831		14	13	11	11	12.25	1.5		7	5	4	3	4.75	1.70783		8	10	8	9	8.75	0.957427		3	0	0	3	1.5	1.73205		12	6	12	10	10	2.82843
Eno1		7	2	5	6	5	2.16025		0	0	0	0	0	0		3	0	6	2	2.75	2.5		0	2	0	0	0.5	1		3	2	0	4	2.25	1.70783		2	0	3	5	2.5	2.08167		0	2	2	0	1	1.1547
Dusp14		14	7	13	12	11.5	3.10913		13	9	13	13	12	2		20	24	27	21	23	3.16228		23	20	22	22	21.75	1.25831		25	23	16	18	20.5	4.20317		14	16	19	22	17.75	3.5		20	21	20	20	20.25	0.5
K81		676.052	705.445	698.132	709.688	697.329	14.9663		147.179	165.823	136.443	178.319	156.941	18.7205		654.703	688.444	706.317	680.617	682.52	21.4383		713.436	717.885	726.705	753.662	727.922	18.0242		664.515	655.061	706.842	772.364	699.696	53.4219		878.625	928.7	914.2	920.261	910.447	22.0319		810.134	753.047	743.759	692.171	749.778	48.3333
Krtap16-7		0	0	0	0	0	0		0	0	0	0	0	0		1.5	1.55	1.773	0	1.20575	0.812547		0	0	0	0	0	0		0	0	0	0	0	0		1.5	0	1.5	0	0.75	0.866025		3.5	1.658	1.658	0	1.704	1.42986
Dsg4		8	5	9	8	7.5	1.73205		6	3	5	6	5	1.41421		7	8	8	8	7.75	0.5		8	6	5	7	6.5	1.29099		13	13	5	9	10	3.82971		9	7	7	6	7.25	1.25831		8	6	6	7	6.75	0.957427
Serpinb2		6	7	5	6	6	0.816497		6	4	2	3	3.75	1.70783		2	4	2	4	3	1.1547		4	3	0	0	1.75	2.06155		3	3	0	0	1.5	1.73205		0	0	0	0	0	0		3	3	0	0	1.5	1.73205
Ywhaz		2	3	0	5.833	2.70825	2.42799		3.375	7	3	2	3.84375	2.18273		5	4.154	6.667	4	4.95525	1.22292		2.5	0	2	3.462	1.9905	1.45912		0	7	7.2	0	3.55	4.1		4.235	4	0	0	2.05875	2.37917		6.375	4.364	6	2	4.68475	1.99145
Krtap8-2		14	11	15	14	13.5	1.73205		24	29	23	33	27.25	4.64579		28	18	24	24	23.5	4.12311		30	32	26	42	32.5	6.80686		12	4	12	12	10	4		23	24	24	27	24.5	1.73205		32	37	29	36	33.5	3.69685
Ezr		0	0	0	0	0	0		0	0	4	0	1	2		0	0	0	0	0	0		0	0	0	0	0	0		0	0	0	0	0	0		0	0	0	0	0	0		0	0	0	0	0	0
Krtap16-4		0	0	2	0	0.5	1		10	9	8	11	9.5	1.29099		10	4	7	8	7.25	2.5		12	9	4	7	8	3.3665		3	0	0	4	1.75	2.06155		0	0	0	16	4	8		12	10	8	11	10.25	1.70783
Krt10		0	0	0	0	0	0		0	0	0	0	0	0		0	0	0	0	0	0		0	1.333	0	0	0.33325	0.6665		3.667	3.333	3	5	3.75	0.876694		0	0	0	0	0	0		0	0	0	0	0	0
Ywhab		3	3.375	0	0	1.59375	1.84666		0	3	2	0	1.25	1.5		0	0	0	0	0	0		0	0	0	0	0	0		0	0	0	0	0	0		0	0	0	0	0	0		0	3	0	0	0.75	1.5
Rik543		157.314	75.398	116.404	176.559	131.419	44.9888		366.735	156.233	374.762	140.042	259.443	128.736		129.86	148.346	142.64	69.403	122.562	36.2725		68.926	145.979	78.704	75.681	92.3225	36.0038		155.134	44.485	157.021	75.538	108.044	56.8993		102.927	195.927	160.556	94.044	138.363	48.3943		91.409	74.172	153.39	118.028	109.25	34.5165
Rik493		0	0	0	0	0	0		0	0	0	0	0	0		0	0	0	6.039	1.50975	3.0195		5.027	4.889	4.8	0	3.679	2.45444		0	0	2.746	0	0.6865	1.373		2.639	0	6.269	0	2.227	2.96797		5.053	7.677	4.723	5.101	5.6385	1.36935
Krt1		0	0	0	0	0	0		0	0	0	0	0	0		0	0	0	0	0	0		0	0	0	0	0	0		4	3	4	5	4	0.816497		0	0	0	0	0	0		0	0	0	0	0	0
Eif5a		4	0	0	0	1	2		0	0	0	0	0	0		0	0	0	2	0.5	1		0	0	0	5	1.25	2.5		0	3	2	2	1.75	1.25831		0	0	0	4	1	2		0	0	6	4	2.5	3
Txnrd1		0	0	1	0	0.25	0.5		0	1.5	1	0	0.625	0.75		2.5	2	1.5	1.5	1.875	0.478714		1	0	0	0	0.25	0.5		1	1.5	2	2	1.625	0.478714		0	2	1.5	1	1.125	0.853913		1.5	1.5	1.5	0	1.125	0.75
Krtap9-1		0	0	0	0	0	0		8	0	0	0	2	4		0	4	0	0	1	2		0	0	0	0	0	0		0	0	0	0	0	0		0	0	15.429	7.333	5.6905	7.35526		0	0	0	0	0	0
Ppia		13	9	11	8	10.25	2.21736		10	0	5	0	3.75	4.78714		9	12	10	12	10.75	1.5		9	8	10	6	8.25	1.70783		5	11	7	9	8	2.58199		9	8	6	6	7.25	1.5		9	10	6	10	8.75	1.89297
Hist2h2ac		17.5	9	6.731	9.852	10.7707	4.67554		10	12.952	10	8.235	10.2967	1.95596		17.645	16.65	7.609	14	13.976	4.51483		20.813	15.077	12.194	22.688	17.693	4.89104		10.839	9.29	8.095	13	10.306	2.11837		10	7.6	5.429	6	7.25725	2.04641		14.625	10.5	11.038	20.842	14.2512	4.76006
Krt82		19	18.172	22	17.882	19.2635	1.88483		8	8	6	7	7.25	0.957427		10	8.054	5.085	9	8.03475	2.12095		16.112	15.102	12.136	11.106	13.614	2.37548		7.062	3	4	5	4.7655	1.73512		9.13	10	8	11	9.5325	1.27576		14.061	12.131	18.789	9	13.4953	4.09928
Mdh2		0	0	0	0	0	0		3	0	0	3	1.5	1.73205		0	0	0	0	0	0		0	2	3	0	1.25	1.5		0	0	0	0	0	0		0	5	5	3	3.25	2.36291		2	0	4	0	1.5	1.91485
Csnk1e		0	0	0	0	0	0		0	0	0	0	0	0		2	0	0	0	0.5	1		0	0	0	0	0	0		3	3	0	0	1.5	1.73205		0	0	0	0	0	0		0	2	2	2	1.5	1
Krtap16-8		0	0	6.154	2.732	2.2215	2.92092		17.5	16.818	32.571	20.625	21.8785	7.31849		10.971	11.375	28.467	9.017	14.9575	9.065		60	25	23	12.164	30.041	20.7534		0	0	27	3.474	7.6185	13.0244		32	7.333	9.714	22.909	17.989	11.5836		59	27.36	14.76	15.078	29.0495	20.8109
Fscn1		0	0	3	0	0.75	1.5		0	0	0	0	0	0		4	0	0	2	1.5	1.91485		4	4	3	3	3.5	0.57735		3	2	0	0	1.25	1.5		0	0	0	0	0	0		0	2	0	2	1	1.1547
Naca		0	0	0	0	0	0		0	2	0	2	1	1.1547		0	2	0	0	0.5	1		0	0	0	0	0	0		0	0	0	0	0	0		0	0	0	0	0	0		0	0	0	0	0	0
Calm1		0	0	0	0	0	0		3	0	0	0	0.75	1.5		0	0	0	0	0	0		0	0	0	0	0	0		0	0	0	0	0	0		0	0	2	4	1.5	1.91485		2	0	0	0	0.5	1
Gm7665		0	0	1.5	1.5	0.75	0.866025		1.5	1.5	0	1	1	0.707107		2	2.5	2	2	2.125	0.25		0	1	0	1.5	0.625	0.75		2	0	0	0	0.5	1		0	0	0	0	0	0		0	2.5	2	2.5	1.75	1.19024
Gm10257		0	0	0	5.6	1.4	2.8		0	0	0	0	0	0		4.533	0	0	3.2	1.93325	2.2977		5.588	2.286	5.143	4.667	4.421	1.47218		4.071	3.923	0	4.75	3.186	2.1543		6.471	0	0	6.222	3.17325	3.66556		5.556	0	0	3.692	2.312	2.77601
Vcp		0	3	4	3	2.5	1.73205		0	2	0	3	1.25	1.5		0	0	0	0	0	0		0	0	0	0	0	0		3	3	0	0	1.5	1.73205		0	3	0	0	0.75	1.5		3	3	0	2	2	1.41421
Hist1h3b		15.474	7	8.615	8.4	9.87225	3.80253		11	11	7.538	18	11.8845	4.39151		12.467	13	3.3	13.4	10.5418	4.84294		15.307	14.42	12.857	16.333	14.7293	1.47273		14.929	13.077	9	19.393	14.0998	4.31121		16.235	13.722	12	7.778	12.4337	3.55777		15.683	21.13	9.714	12.308	14.7088	4.92926
