# Supplementary material for: Differentiating Inbred Mouse Strains from Each Other and Those with Single Gene Mutations Using Hair Proteomics
Source: PLoS One. 2012 Dec 14;7(12):e51956. doi: 10.1371/journal.pone.0051956 (PMC3522583; doi:10.1371/journal.pone.0051956)
Supplement: Table S2 — Proteins in total hair shaft samples for which global p values for differences are <0.05. P values are also given for two way comparisons, where those <0.05 are highlighted. For each comparison, the direction of the difference (up/down) is also given. The proteins are listed in order of most to fewest significant differences. (XLSX) [file pone.0051956.s005.xlsx]

## Sheet: Sheet1
Supplementary Table S2. Shown are the proteins for which global p values for differences are <0.05. P values are also given for two way comparisons, where those <0.05 are highlighed. For each comparison, the direction of the difference (up/down) is also given. The proteins are listed in order of most to fewest significant differences.
Protein	Global P-Value Strain Effect	P-Value C57 - C3H	Dir. Reg. C57 - C3H	P-Value CAS - C3H	Dir. Reg. CAST - C3H	P-Value DBA - C3H	Dir. Reg. DBA - C3H	P-Value MAFT - C3H	Dir. Reg. MAFT - C3H	P-Value MRLFX - C3H	Dir. Reg. MRLFOX - C3H	P-Value MRLMPJ - C3H	Dir. Reg. MRLMPJ - C3H	P-Value NOD - C3H	Dir. Reg. NOD - C3H	P-Value NZW - C3H	Dir. Reg. NZW - C3H	P-Value SB - C3H	Dir. Reg. SB - C3H	P-Value WSB - C3H	Dir. Reg. WSB - C3H	P-Value CAS - C57	Dir. Reg. CAST - C57	P-Value DBA - C57	Dir. Reg. DBA - C57	P-Value MAFT - C57	Dir. Reg. MAFT - C57	P-Value MRLFX - C57	Dir. Reg. MRLFOX - C57	P-Value MRLMPJ - C57	Dir. Reg. MRLMPJ - C57	P-Value NOD - C57	Dir. Reg. NOD - C57	P-Value NZW - C57	Dir. Reg. NZW - C57	P-Value SB - C57	Dir. Reg. SB - C57	P-Value WSB - C57	Dir. Reg. WSB - C57	P-Value DBA - CAS	Dir. Reg. DBA - CAST	P-Value MAFT - CAS	Dir. Reg. MAFT - CAST	P-Value MRLFX - CAS	Dir. Reg. MRLFOX - CAST	P-Value MRLMPJ - CAS	Dir. Reg. MRLMPJ - CAST	P-Value NOD - CAS	Dir. Reg. NOD - CAST
Krt16	0	0.000148305	Up	1	Down	2.08793e-08	Up	0.658934	Down	1.62625e-06	Down	3.67219e-09	Up	3.40412e-05	Up	8.65906e-06	Up	5.11372e-06	Down	0.991251	Up	3.87695e-05	Down	0.850454	Up	1.34302e-08	Down	6.10312e-12	Down	0.692213	Up	1	Up	0.999891	Up	7.24976e-14	Down	0.00991103	Down	9.03021e-09	Up	0.822066	Down	3.49428e-05	Down	1.95491e-09	Up	8.55782e-06	Up
2310061N02Rik	0	0.732455	Up	0.999858	Down	2.6859e-05	Up	0.00100208	Up	3.78752e-08	Up	0.000680625	Up	4.64843e-07	Up	0.0143918	Up	8.55915e-12	Up	0.00821142	Up	0.37636	Down	0.00111938	Up	0.0690622	Up	1.62095e-07	Up	0.0528444	Up	2.50521e-05	Up	0.513346	Up	1.78002e-12	Up	0.35395	Up	1.23963e-05	Up	0.000435537	Up	4.75544e-08	Up	0.000404735	Up	1.08248e-06	Up
Krt84	0	4.07155e-06	Up	0.35982	Up	0.806577	Up	0.627379	Down	0	Down	0.180157	Up	0.020144	Up	0.00284489	Up	0	Down	2.89291e-05	Up	0.0683601	Down	0.00837907	Down	8.83826e-12	Down	0	Down	0.165721	Down	0.639648	Down	0.933071	Down	0	Down	0.999995	Down	0.999874	Down	0.000795673	Down	0	Down	1	Up	0.989	Up
Krtap16-5	0	1	Down	0.00830701	Down	1.30531e-05	Down	0.867208	Down	1.38355e-06	Down	1.51723e-06	Down	0.992019	Down	0.092766	Down	0.452224	Up	0.0834502	Down	0.0186679	Down	2.89402e-06	Down	0.956353	Down	2.94571e-06	Down	5.47535e-06	Down	0.999297	Down	0.174392	Down	0.284328	Up	0.158142	Down	0.140521	Down	0.435776	Up	0.0283911	Down	0.256287	Down	0.154077	Up
Ass1	0	0.968981	Up	0.99632	Up	0.0260023	Down	1	Down	1.20277e-07	Down	1	Down	0.0879687	Down	0.241911	Down	2.72771e-10	Down	0.386662	Down	1	Down	0.000184085	Down	0.851182	Down	1.27988e-10	Down	0.920813	Down	0.001214	Down	0.00611381	Down	7.36744e-13	Down	0.013677	Down	0.000845036	Down	0.95886	Down	5.0871e-10	Down	0.984451	Down	0.00395455	Down
Krtap16-1	0	0.998667	Up	0.0164377	Down	0.0309782	Down	0.236484	Down	0.0558595	Down	0.0197365	Down	0.998669	Up	0.0163857	Down	0.129397	Up	0.999992	Down	0.00325272	Down	0.00476477	Down	0.0373666	Down	0.00756229	Down	0.00664273	Down	1	Up	0.00334481	Down	0.583102	Up	0.958528	Down	0.999976	Up	0.848772	Up	0.997532	Up	0.999187	Down	0.0034369	Up
Krt82	0	1	Down	8.02802e-13	Up	0.000205449	Up	0.412153	Down	0.585182	Up	0.00498796	Up	2.08243e-05	Up	0.000165211	Up	0.876181	Up	9.63398e-09	Up	2.45026e-13	Up	9.44176e-05	Up	0.540689	Down	0.453146	Up	0.002346	Up	1.87475e-05	Up	6.92938e-05	Up	0.780906	Up	3.42971e-09	Up	0.0659436	Down	0	Down	7.15684e-07	Down	0.00537434	Down	0.186578	Down
Krtpa4-6	0	0.0659262	Up	0.660364	Down	0.109795	Up	0.932197	Up	0.999242	Down	0.199512	Down	0.000271186	Up	9.11146e-05	Up	0.00402597	Up	0.884496	Down	0.000741208	Down	1	Down	0.763052	Down	0.0101054	Down	0.000725348	Down	0.790832	Up	0.60042	Up	0.994912	Up	0.00165768	Down	0.00139623	Up	0.06307	Up	0.976607	Up	0.991205	Down	4.74794e-06	Up
Krtap8-2	0	0.90852	Down	2.688e-05	Down	0.905251	Up	1.17695e-08	Down	0.999579	Down	0.905205	Up	0.776246	Down	0.999911	Down	0.620809	Up	0.997298	Down	0.0172787	Down	0.0820562	Up	7.57362e-05	Down	0.999539	Up	0.0817346	Up	1	Down	0.998372	Up	0.0185201	Up	0.999962	Up	3.91843e-09	Up	0.949654	Down	0.00103847	Up	2.89968e-09	Up	0.0406371	Up
Dsc2	0	0.50819	Up	0.455175	Up	1	Down	0.987501	Up	2.53578e-05	Down	0.999333	Down	1	Down	0.497923	Down	5.50411e-05	Down	0.999854	Down	1	Up	0.313579	Down	0.992766	Down	2.4346e-08	Down	0.107817	Down	0.492975	Down	0.00146898	Down	2.84685e-08	Down	0.145871	Down	0.271575	Down	0.987721	Down	2.51139e-08	Down	0.0898754	Down	0.440344	Down
Krt17	0	0.733822	Up	1	Up	0.536974	Down	0.999999	Up	2.45359e-14	Down	1	Down	0.944926	Down	0.240602	Down	7.10543e-15	Down	0.999088	Down	0.834687	Down	0.00413476	Down	0.926775	Down	1.11022e-15	Down	0.524202	Down	0.0459073	Down	0.000629707	Down	0	Down	0.204666	Down	0.416928	Down	1	Up	2.59792e-14	Down	0.999994	Down	0.887031	Down
Krt75	0	0.465364	Up	0.999704	Up	0.929598	Down	1	Up	3.33067e-16	Down	0.818942	Up	1	Down	0.86512	Down	6.99441e-15	Down	1	Down	0.909946	Down	0.0103661	Down	0.699577	Down	0	Down	0.999985	Down	0.261058	Down	0.00568486	Down	0	Down	0.446909	Down	0.506398	Down	0.999999	Down	0	Down	0.995739	Up	0.99324	Down
Tchhl1	0	1	Down	0.999994	Up	0.877391	Down	0.99989	Down	1.70877e-06	Down	0.929067	Down	0.801185	Down	0.00979324	Down	5.95002e-06	Down	0.0832322	Down	0.999707	Up	0.956306	Down	0.999999	Down	3.5831e-06	Down	0.979752	Down	0.913744	Down	0.021456	Down	1.25229e-05	Down	0.150196	Down	0.590484	Down	0.98813	Down	1.76876e-07	Down	0.688206	Down	0.481506	Down
Cdsn	0	0.00617504	Up	4.18234e-05	Up	0.27726	Up	0.0772054	Up	0.999996	Up	0.00430504	Up	0.99847	Down	0.00153959	Up	0.997138	Up	0.0268071	Up	0.859504	Up	0.872112	Down	0.995907	Down	0.0178009	Down	1	Up	0.00119388	Down	0.999991	Up	0.0573458	Down	0.999978	Down	0.0594182	Down	0.250572	Down	0.00010413	Down	0.918272	Down	8.77614e-06	Down
Gm11568	0	0.558293	Up	1	Down	0.323173	Up	1	Down	1	Up	0.999417	Down	0.00125244	Up	0.0128268	Up	0.0338609	Up	0.0412778	Up	0.487515	Down	0.999969	Up	0.550304	Down	0.626101	Down	0.531581	Down	0.00143752	Up	0.131011	Up	0.447189	Up	0.537217	Up	0.301749	Up	1	Up	0.999978	Up	0.999994	Down	0.00368698	Up
Fabp4	0	0.0309322	Down	0.884142	Down	2.17941e-05	Down	0.867919	Down	1	Up	0.731498	Down	0.119697	Down	8.31633e-06	Down	0.00130541	Down	1	Down	0.714901	Up	0.519553	Down	0.738893	Up	0.0243243	Up	0.872731	Up	0.999985	Up	0.104544	Down	0.995307	Down	0.0530711	Up	0.00716004	Down	1	Down	0.852977	Up	1	Down	0.950973	Down
Dusp14	0	5.70703e-07	Up	0.999851	Down	8.87099e-07	Up	9.22828e-05	Up	0.0122264	Up	0.0011968	Up	1.31544e-05	Up	5.24235e-08	Up	3.09859e-05	Up	0.0225672	Up	2.08655e-08	Down	1	Down	0.99942	Down	0.603633	Down	0.934402	Down	0.999982	Down	1	Up	0.999908	Down	0.477248	Down	2.10344e-08	Up	1.1438e-06	Up	0.000952271	Up	5.32016e-05	Up	1.77347e-07	Up
Krtap6-2	3e-06	0.411127	Up	0.748776	Down	0.998933	Up	0.989914	Down	0.0205608	Up	0.199734	Up	0.999981	Up	0.0471147	Up	0.00495678	Up	0.276426	Up	0.00897116	Down	0.905396	Down	0.0461482	Down	0.962362	Up	0.999999	Up	0.7588	Down	0.994235	Up	0.763674	Up	1	Up	0.263103	Up	0.99938	Up	0.000219155	Up	0.00306088	Up	0.419288	Up
Krtap11-1	0	1	Up	5.53914e-07	Down	0.942603	Up	0.000124196	Up	0.0725608	Up	0.486036	Up	0.999079	Up	0.836958	Up	0.0476934	Up	1	Up	1.69648e-07	Down	0.942584	Up	0.000112032	Up	0.0733458	Up	0.485389	Up	0.999084	Up	0.836966	Up	0.0472569	Up	1	Up	2.86611e-10	Up	2.22045e-16	Up	2.11164e-13	Up	8.83693e-12	Up	4.75453e-09	Up
Krtap16-9	1e-06	0.527637	Down	0.984086	Down	0.543269	Up	0.35546	Down	0.355085	Up	0.813195	Up	0.406678	Down	1	Up	1	Down	0.0178091	Down	0.994962	Up	0.00236503	Up	1	Down	0.00077565	Up	0.00863289	Up	1	Down	0.39982	Up	0.603389	Up	0.872495	Down	0.0478107	Up	0.970476	Down	0.0203821	Up	0.135916	Up	0.982032	Down
Adh6b	0	0.887377	Down	1.54847e-05	Up	0.999996	Up	0.531153	Up	0.989457	Down	0.999996	Up	0.00276211	Down	0.999895	Down	1	Down	0.888289	Up	5.16269e-09	Up	0.625947	Up	0.0125764	Up	0.999995	Up	0.625749	Up	0.186553	Down	0.99739	Up	0.961711	Up	0.0730947	Up	0.000123691	Down	0.0628668	Down	1.72367e-07	Down	0.000170643	Down	1.0687e-12	Down
Actg1	4e-06	0.998863	Up	0.614796	Up	0.597807	Down	0.980332	Up	0.963189	Down	0.977523	Up	0.999998	Up	0.954003	Up	0.000649287	Down	0.608908	Up	0.982757	Up	0.12262	Down	1	Up	0.521359	Down	0.999999	Up	0.999998	Down	0.999987	Up	1.42979e-05	Down	0.981741	Up	0.00261218	Down	0.999098	Down	0.0344252	Down	0.999285	Down	0.874641	Down
Krtap13-1	1e-06	0.0598875	Up	0.997619	Up	0.000225787	Up	4.23515e-07	Up	0.00395877	Up	4.17396e-06	Up	1.92671e-06	Up	5.05064e-05	Up	3.1183e-08	Up	1.53758e-05	Up	0.452117	Down	0.908334	Up	0.107719	Up	0.998922	Up	0.188782	Up	0.330642	Up	0.577548	Up	0.0624642	Up	0.561573	Up	0.00849556	Up	2.43028e-05	Up	0.0730061	Up	6.22422e-05	Up	0.000261795	Up
Ctsb	2e-06	0.995356	Down	0.0621357	Down		Down	1	Up	0.0270737	Down	0.00797188	Down	0.00630479	Down	0.006181	Down	0.995058	Down	0.434491	Down	0.411671	Down	0.530317	Down	0.976081	Up	0.222147	Down	0.0329741	Down	0.0451561	Down	0.0458929	Down	1	Down	0.958614	Down	1	Up	0.0348524	Up	0.999998	Down	0.633972	Down	0.933913	Down
Me1	4e-06	0.154866	Down	0.875943	Down	0.999962	Down	0.999963	Down	0.153875	Up	0.999119	Up	1	Down	0.999962	Down	0.0103249	Up	0.999996	Down	0.944358	Up	0.404422	Up	0.404995	Up	0.000161379	Up	0.0265017	Up	0.191209	Up	0.404719	Up	1.05968e-05	Up	0.341323	Up	0.99361	Up	0.993646	Up	0.00253651	Up	0.382346	Up	0.917419	Up
K81	0	1.44329e-15	Up	1.55431e-15	Up	0	Up	5.55112e-16	Up	0	Up	0	Up	0	Up	2.9976e-15	Up	0	Up	7.55194e-09	Up	1	Up	0.999936	Up	1	Up	0.130624	Up	0.998365	Up	0.960132	Up	1	Up	0.98991	Up	0.25499	Down	0.999999	Up	1	Up	0.212476	Up	0.99984	Up	0.98803	Up
Capn12	3e-05	0.0322127	Up	0.00129581	Up	0.551316	Up	1	Down	0.0216958	Up	0.232314	Up	0.0461098	Up	0.902466	Up	0.00769984	Up	0.999995	Up	0.97411	Up	0.908241	Down	0.0296082	Down	1	Up	0.99715	Down	1	Down	0.543347	Down	0.999955	Up	0.0817211	Down	0.193968	Down	0.00138775	Down	0.990741	Down	0.519764	Down	0.943795	Down
Eef1a1	1.9e-05	0.00842758	Up	0.0126406	Up	2.3622e-06	Up	0.0468558	Up	0.000234804	Up	8.34767e-07	Up	5.01367e-06	Up	7.05405e-06	Up	0.884818	Up	0.00473524	Up	1	Down	0.774398	Up	0.99998	Down	0.997859	Up	0.622649	Up	0.842886	Up	0.838775	Up	0.486482	Down	1	Up	0.690628	Up	0.999999	Down	0.99362	Up	0.526825	Up	0.769889	Up
Krtap15-1	5.5e-05	0.00691113	Up	0.999972	Up	0.00655844	Up	0.999998	Up	0.988986	Up	0.131464	Up	0.93704	Up	0.76056	Up	6.39116e-06	Up	0.609478	Up	0.044982	Down	1	Up	0.0284939	Down	0.197949	Down	0.997149	Down	0.371482	Down	0.645126	Down	0.901088	Up	0.790911	Down	0.044501	Up	1	Down	0.999975	Up	0.423945	Up	0.998578	Up
Krtap14	4.5e-05	0.699858	Up	0.444392	Down	0.039343	Up	0.997593	Up	0.200523	Up	0.04446	Up	0.34586	Up	0.428453	Up	0.0439666	Up	0.0309325	Up	0.0031278	Down	0.937773	Up	0.995524	Down	0.99933	Up	0.948157	Up	0.999987	Up	0.999999	Up	0.947066	Up	0.909941	Up	2.08664e-05	Up	0.0633745	Up	0.000161734	Up	1.72505e-05	Up	0.000403503	Up
Lgals7	1.7e-05	0.999999	Down	0.999334	Down	1	Down	0.516601	Up	0.0547276	Up	0.78934	Down	0.998249	Down	1	Up	0.0652234	Up	1	Down	0.999998	Down	1	Up	0.310055	Up	0.0250769	Up	0.929604	Down	0.999986	Down	0.99986	Up	0.0295256	Up	1	Up	0.999666	Up	0.161051	Up	0.0113389	Up	0.991311	Down	1	Down
Fabp5	1e-06	0.826531	Down	0.999853	Up	1	Down	0.92229	Up	0.000133492	Up	0.104751	Up	1	Down	0.104485	Up	0.996595	Up	1	Down	0.472658	Up	0.852274	Up	0.149697	Up	7.50997e-05	Up	0.00696954	Up	0.862215	Up	0.00708339	Up	0.329495	Up	0.944739	Up	0.999683	Down	0.999009	Up	0.000471398	Up	0.349044	Up	0.999573	Down
Mlf1	8.6e-05	0.999998	Down	0.99821	Down	1	Up	0.870835	Up	1	Up	0.0416675	Down	0.995529	Down	0.470545	Down	0.338784	Up	1	Up	0.999995	Down	0.999509	Up	0.621223	Up	0.999969	Up	0.103582	Down	0.999967	Down	0.746155	Down	0.146123	Up	0.999874	Up	0.977731	Up	0.32347	Up	0.994213	Up	0.239701	Down	1	Down
Krt32	2.8e-05	0.000666042	Down	0.999994	Up	1	Down	0.0456209	Down	0.999729	Up	0.523025	Down	0.898398	Down	0.19999	Down	0.810587	Down	0.999981	Down	0.000166739	Up	0.000903804	Up	0.832464	Up	5.76121e-05	Up	0.17314	Up	0.0445968	Up	0.446864	Up	0.0681384	Up	0.00314286	Up	0.999979	Down	0.0121154	Down	1	Up	0.238899	Down	0.632015	Down
Krt83	2.3e-05	6.94487e-06	Down	0.00215771	Down	0.0104824	Down	0.0263429	Down	0.002454	Down	7.26521e-05	Down	0.000342482	Down	0.0220117	Down	1.20643e-05	Down	7.45883e-05	Down	0.771122	Up	0.442363	Up	0.267888	Up	0.747251	Up	0.999726	Up	0.970944	Up	0.295668	Up	1	Up	0.999559	Up	0.999988	Up	0.999086	Up	1	Up	0.989228	Down	0.999976	Down
Sfn	0.000167	6.3862e-05	Down	1.26437e-05	Down	0.0534709	Down	0.00268456	Down	0.800526	Down	0.013924	Down	0.00134252	Down	0.141727	Down	0.0129874	Down	0.00273332	Down	0.999988	Down	0.740067	Up	0.99713	Up	0.0427101	Up	0.937059	Up	0.999524	Up	0.484697	Up	0.947989	Up	0.997149	Up	0.392441	Up	0.930701	Up	0.00867544	Up	0.685687	Up	0.970988	Up
Crisp1	2.7e-05	0.243107	Up	0.640464	Up	0.662408	Up	0.376233	Up	0.99882	Down	0.000401535	Up	0.0713928	Up	0.801556	Up	1	Down	0.00721161	Up	0.999898	Down	0.999836	Down	1	Down	0.0379605	Down	0.527959	Up	0.999976	Up	0.997976	Down	0.12733	Down	0.9572	Up	1	Down	0.999999	Up	0.171579	Down	0.166323	Up	0.981728	Up
Pkp1	0.000222	1	Up	0.9927	Up	0.999988	Down	0.0276972	Up	0.853956	Down	0.994447	Down	0.998654	Down	0.998805	Down	0.435644	Down	1	Up	0.999619	Up	0.999064	Down	0.0699971	Up	0.667423	Down	0.959831	Down	0.983829	Down	0.98497	Down	0.24897	Down	1	Down	0.888101	Down	0.379831	Up	0.199366	Down	0.583231	Down	0.694742	Down
Vsig8	0.000176	0.887554	Up	0.999997	Down	0.184315	Up	0.997583	Down	0.206205	Up	0.998938	Up	1	Down	0.998933	Up	0.00232108	Up	0.381016	Up	0.622474	Down	0.986514	Up	0.297269	Down	0.990237	Up	0.999676	Down	0.876697	Down	0.999681	Down	0.283324	Up	0.999381	Up	0.0575378	Up	0.999994	Down	0.0659256	Up	0.968768	Up	0.999998	Up
Krtap3-2	0.000115	0.0619418	Down	0.0034142	Down	0.999745	Down	0.204872	Down	1	Down	0.881061	Down	0.999712	Down	0.0573921	Down	0.984687	Up	0.409237	Down	0.998449	Down	0.337089	Up	0.999995	Up	0.114765	Up	0.891637	Up	0.342922	Up	1	Down	0.00101421	Up	0.999056	Up	0.0395527	Up	0.95756	Up	0.00781675	Up	0.336269	Up	0.040525	Up
Krtap16-4	2.5e-05	0.983492	Down	0.012714	Down	0.999982	Down	0.0748893	Down	0.66746	Down	1	Down	0.875458	Down	0.0150847	Down	0.991033	Up	0.647625	Down	0.115698	Down	0.999894	Up	0.567025	Down	0.999165	Down	0.991409	Up	0.999997	Down	0.141882	Down	0.47664	Up	0.998845	Down	0.0354588	Up	0.980073	Up	0.393197	Up	0.0151856	Up	0.232906	Up
HistH2B	0.000214	1	Up	1	Down	0.384236	Up	0.0792776	Up	0.0514086	Up	0.999998	Down	0.996547	Up	0.813822	Up	0.00132177	Up	0.365012	Up	1	Down	0.565205	Up	0.154925	Up	0.105666	Up	0.999828	Down	0.999754	Up	0.924714	Up	0.00370132	Up	0.543269	Up	0.325536	Up	0.0599	Up	0.0385489	Up	1	Down	0.992739	Up
Hist1h4a	0.000176	0.0127605	Up	0.18088	Up	0.470674	Up	0.470574	Up	0.997904	Down	0.702797	Up	0.195833	Up	0.999776	Up	1	Down	0.00712584	Up	0.997728	Down	0.939714	Down	0.939652	Down	0.000331005	Down	0.801356	Down	0.996902	Down	0.105147	Down	0.00612662	Down	1	Up	0.99999	Down	0.99999	Down	0.0134377	Down	0.999046	Down	1	Down
S100a3	0.000224	0.937153	Down	0.797211	Down	0.999972	Up	0.994386	Down	0.175003	Up	1	Up	0.566766	Up	0.231508	Up	1	Down	1	Up	1	Down	0.644067	Up	0.999999	Up	0.00175079	Up	0.825268	Up	0.0187372	Up	0.00257443	Up	0.988156	Up	0.862493	Up	0.412952	Up	0.999691	Up	0.000428034	Up	0.616078	Up	0.00530526	Up
Hist2b	0.000214	1	Up	1	Down	0.384122	Up	0.0801662	Up	0.0513141	Up	0.999998	Down	0.996535	Up	0.813777	Up	0.00126211	Up	0.366032	Up	1	Down	0.564901	Up	0.155338	Up	0.106993	Up	0.999828	Down	0.999754	Up	0.924958	Up	0.00366034	Up	0.543472	Up	0.325136	Up	0.0607876	Up	0.0382499	Up	1	Down	0.992726	Up
Hist1h2bp	0.000214	1	Up	1	Down	0.384981	Up	0.0796681	Up	0.0514037	Up	0.999998	Down	0.99654	Up	0.814059	Up	0.00122079	Up	0.364793	Up	1	Down	0.564577	Up	0.155724	Up	0.105792	Up	0.999828	Down	0.999755	Up	0.924918	Up	0.00373512	Up	0.542784	Up	0.325757	Up	0.0608229	Up	0.0389029	Up	1	Down	0.99273	Up
Tubb2a	0.00011	0.37684	Down	0.287513	Down	0.000189297	Down	0.219617	Down	0.0923308	Down	0.999908	Down	0.929649	Down	0.141479	Down	0.00560203	Down	0.000328367	Down	1	Down	0.195481	Down	1	Down	0.999856	Down	0.80025	Up	0.997273	Up	0.999992	Down	0.851714	Down	0.276915	Down	0.264727	Down	1	Down	0.999987	Down	0.706612	Up	0.990774	Up
Krt31	0.000394	0.987573	Down	0.994434	Up	0.0494901	Up	0.134845	Up	0.993288	Up	0.999965	Up	1	Down	0.999922	Down	0.998094	Down	0.960851	Up	0.571755	Up	0.00309114	Up	0.0103609	Up	0.556987	Up	0.839471	Up	0.997985	Up	0.999986	Up	1	Up	0.378927	Up	0.407728	Up	0.689239	Up	1	Up	0.999996	Down	0.973945	Down
Hist1h2bb	0.000214	1	Up	1	Down	0.384505	Up	0.0794629	Up	0.0515188	Up	0.999998	Down	0.996551	Up	0.813888	Up	0.00143063	Up	0.364744	Up	1	Down	0.565198	Up	0.155031	Up	0.106611	Up	0.999829	Down	0.999753	Up	0.924772	Up	0.00351245	Up	0.543648	Up	0.324325	Up	0.0610643	Up	0.0387376	Up	1	Down	0.992746	Up
Hist1h2bk	0.000214	1	Up	1	Down	0.384453	Up	0.0792652	Up	0.0513169	Up	0.999998	Down	0.996537	Up	0.813723	Up	0.00119688	Up	0.36543	Up	1	Down	0.565448	Up	0.155539	Up	0.106238	Up	0.999828	Down	0.999753	Up	0.924756	Up	0.00377973	Up	0.543595	Up	0.324815	Up	0.0609569	Up	0.0383342	Up	1	Down	0.992712	Up
Krt6a	5.7e-05	0.932363	Down	1	Up	0.851092	Up	1	Down	0.999999	Up	0.943137	Up	1	Up	0.624343	Up	0.999139	Up	0.00246615	Up	0.892175	Up	0.210596	Up	0.944177	Up	0.794938	Up	0.299445	Up	0.900835	Up	0.11878	Up	0.582087	Up	0.0015425	Up	0.90502	Up	1	Down	1	Up	0.970358	Up	1	Down
Krt34	7.5e-05	0.0107865	Down	0.238877	Down	0.00049694	Down	0.000886919	Down	0.00387652	Down	0.00831648	Down	0.728333	Down	0.0643676	Down	0.0930052	Down	0.00039598	Down	0.96907	Up	0.965259	Down	0.993037	Down	0.999998	Down	1	Down	0.612259	Up	0.999786	Up	0.998802	Up	0.912971	Down	0.317396	Down	0.459739	Down	0.831245	Down	0.949747	Down	0.999378	Up
Fam26d	0.000513	0.995961	Down	0.998012	Up	1	Down	0.436004	Down	0.908464	Up	0.998386	Up	0.999998	Up	0.223439	Up	0.444564	Up	0.43473	Up	0.719008	Up	0.996762	Up	0.964535	Down	0.301616	Up	0.733337	Up	0.942949	Up	0.0151918	Up	0.0475945	Up	0.0458204	Up	0.99747	Down	0.0590443	Down	0.999932	Up	1	Down	0.999994	Down
Krt14	0.000754	0.999999	Down	0.628302	Up	1	Down	0.995038	Up	1	Down	0.93878	Up	0.993716	Up	0.999656	Up	1	Up	0.00837738	Up	0.410051	Up	1	Up	0.95094	Up	1	Up	0.789381	Up	0.943903	Up	0.98907	Up	0.999969	Up	0.004805	Up	0.460333	Down	0.991051	Down	0.517246	Down	0.999881	Down	0.992865	Down
Krt23	0.000379	1	Down	0.999802	Up	0.983795	Down	0.728117	Down	0.116	Down	1	Up	0.944589	Down	0.0117228	Down	0.277226	Down	1	Down	0.995792	Up	0.998367	Down	0.882607	Down	0.211864	Down	0.999999	Up	0.989388	Down	0.0242945	Down	0.446189	Down	1	Up	0.739355	Down	0.288647	Down	0.0219383	Down	0.999939	Down	0.588401	Down
Selenbp1	0.000119	0.421627	Down	0.420488	Down	0.146394	Down	1	Down	0.259113	Down	0.00322089	Down	0.14506	Down	0.234261	Down	1	Down	0.0114108	Down	1	Down	0.999954	Down	0.481299	Up	1	Down	0.408028	Down	0.999948	Down	1	Down	0.424788	Up	0.809824	Down	0.999955	Down	0.480232	Up	1	Down	0.40862	Down	0.999949	Down
Dsp	0.000484	1	Up	0.69053	Up	1	Down	0.384684	Up	0.981807	Down	0.56187	Up	0.972571	Up	1	Down	0.37549	Down	0.999471	Down	0.819127	Up	0.999991	Down	0.530988	Up	0.944487	Down	0.709149	Up	0.992865	Up	1	Down	0.253318	Down	0.996016	Down	0.48092	Down	0.999998	Up	0.0647796	Down	1	Up	0.99988	Down
Atp5a1	0.00049	0.0506972	Down	0.943955	Down	0.461965	Down	0.999678	Down	1	Up	0.00478509	Down	0.587123	Down	0.0766198	Down	1	Down	0.671022	Down	0.698327	Up	0.991993	Up	0.269336	Up	0.0240309	Up	0.998119	Down	0.974669	Up	1	Up	0.052365	Up	0.95218	Up	0.998608	Down	0.999843	Up	0.844487	Up	0.184958	Down	0.999825	Down
Lap3	0.000176	0.0251886	Down	0.160375	Down	0.976149	Down	0.324116	Down	0.897723	Up	0.802789	Down	0.991047	Down	0.976169	Down	1	Down	0.164698	Down	0.992998	Up	0.270921	Up	0.934718	Up	0.000737327	Up	0.547815	Up	0.210944	Up	0.270898	Up	0.0465687	Up	0.992051	Up	0.831728	Up	0.999998	Up	0.00361165	Up	0.981726	Up	0.749314	Up
Krt33b	0.000355	0.999526	Up	0.916061	Down	0.885501	Down	0.971329	Down	0.0675483	Up	0.999999	Up	0.999281	Down	0.923884	Up	0.999999	Up	0.98987	Down	0.495147	Down	0.443457	Down	0.64566	Down	0.333475	Up	1	Down	0.898396	Down	0.999719	Up	0.999999	Down	0.750079	Down	1	Down	1	Up	0.00150769	Up	0.720871	Up	0.999716	Up
Gm8841	0.001845	0.0101347	Down	0.0466302	Down	0.143955	Down	0.838383	Down	0.546043	Down	0.0173082	Down	0.006607	Down	0.00730527	Down	0.941936	Down	0.0531163	Down	0.999948	Up	0.992359	Up	0.472276	Up	0.772798	Up	1	Up	1	Down	1	Down	0.30821	Up	0.999899	Up	0.999995	Up	0.841083	Up	0.978206	Up	0.999999	Down	0.999595	Down
Trxr1	0.001004	0.999995	Up	0.722321	Down	0.998922	Down	0.847327	Up	0.92705	Up	0.989511	Down	1	Up	0.999999	Up	0.0633155	Up	0.999991	Up	0.409363	Down	0.966011	Down	0.980938	Up	0.995341	Up	0.889232	Down	1	Down	1	Down	0.196535	Up	1	Up	0.992825	Up	0.025997	Up	0.0457954	Up	0.999384	Up	0.639199	Up
Rps2	0.001845	0.00986162	Down	0.0472718	Down	0.143965	Down	0.838401	Down	0.545778	Down	0.0172093	Down	0.0066652	Down	0.00755746	Down	0.942164	Down	0.0536814	Down	0.999948	Up	0.99235	Up	0.472086	Up	0.772658	Up	1	Up	1	Down	1	Down	0.308303	Up	0.999899	Up	0.999995	Up	0.840669	Up	0.978235	Up	0.999999	Down	0.999595	Down
Gm11565	0.000901	0.663753	Down	0.354364	Down	0.999999	Down	0.955589	Down	0.896738	Up	1	Up	0.999527	Up	0.979916	Up	0.716084	Up	0.999754	Down	0.999978	Down	0.868951	Up	0.999866	Up	0.0420275	Up	0.470562	Up	0.228998	Up	0.09358	Up	0.0181068	Up	0.965661	Up	0.576667	Up	0.982132	Up	0.0151895	Up	0.217192	Up	0.0905861	Up
Hist1h3a	0.006876	0.997492	Up	0.982562	Up	0.183257	Up	0.949275	Down	0.361619	Up	0.372203	Up	0.401657	Up	0.403015	Up	0.932181	Up	0.932561	Up	1	Up	0.697086	Up	0.502511	Down	0.896762	Up	0.903149	Up	0.920735	Up	0.921419	Up	0.999981	Up	0.999982	Up	0.845808	Up	0.357708	Down	0.967654	Up	0.970692	Up	0.977888	Up
Serpinb2	0.000758	0.944084	Down	0.982387	Up	0.847469	Down	0.715079	Down	0.106609	Down	0.145046	Down	0.999868	Up	0.999944	Down	0.263339	Down	0.996564	Down	0.2747	Up	1	Down	0.999989	Down	0.831796	Down	0.895968	Down	0.606756	Up	0.999233	Up	0.975538	Down	0.999997	Up	0.161875	Down	0.0958929	Down	0.00510962	Down	0.00718269	Down	0.999984	Down
Rik543	0.011411	0.0567389	Down	0.111427	Down	0.00393901	Down	0.0184966	Down	0.181774	Down	0.0187978	Down	0.0446906	Down	0.00656673	Down	0.417397	Down	0.130308	Down	1	Up	0.997959	Down	0.999999	Down	0.999993	Up	0.999999	Down	1	Down	0.999543	Down	0.99753	Up	1	Up	0.984421	Down	0.999852	Down	1	Up	0.999864	Down	1	Down
Txnrd1	0.001004	0.999995	Up	0.72272	Down	0.998925	Down	0.846936	Up	0.927012	Up	0.989512	Down	1	Up	0.999999	Up	0.0626927	Up	0.999991	Up	0.409994	Down	0.966008	Down	0.980961	Up	0.995356	Up	0.888954	Down	1	Down	1	Down	0.194744	Up	1	Up	0.992827	Up	0.0267706	Up	0.0461263	Up	0.999387	Up	0.639528	Up
Tgm3	0.003525	0.687716	Down	0.995625	Up	0.990463	Down	0.999991	Down	0.326543	Down	0.100059	Down	0.131339	Down	0.177811	Down	0.914367	Down	0.918525	Down	0.117866	Up	0.998971	Up	0.935244	Up	0.999983	Down	0.992115	Down	0.996812	Down	0.999064	Down	0.999998	Up	0.999997	Up	0.576413	Down	0.91916	Down	0.0261496	Down	0.00453759	Down	0.00665781	Down
Aim1	0.000592	0.0432926	Down	0.013896	Down	0.0392586	Down	0.308803	Down	0.795979	Down	0.00948138	Down	0.300222	Down	0.444873	Down	0.992855	Down	0.138332	Down	0.999804	Down	1	Down	0.993106	Up	0.772897	Up	0.900004	Down	0.993947	Up	0.969856	Up	0.340665	Up	0.999946	Up	0.999904	Up	0.839505	Up	0.394102	Up	0.997138	Down	0.846217	Up
Hspa8	0.004203	0.00833554	Down	0.090066	Down	0.382081	Down	0.0308718	Down	0.0900148	Down	0.753553	Down	0.0611146	Down	0.866666	Down	0.0102216	Down	0.000457042	Down	0.999492	Up	0.936525	Up	0.999999	Up	0.999479	Up	0.661693	Up	0.99992	Up	0.515331	Up	1	Up	0.999563	Down	0.999871	Up	0.999999	Down	1	Up	0.981231	Up	1	Down
Atp5b	0.009999	0.999999	Down	0.746985	Up	0.990305	Up	0.999998	Down	1	Up	0.990337	Up	1	Up	0.544513	Down	0.977584	Down	0.940077	Down	0.469885	Up	0.917152	Up	1	Down	0.999886	Up	0.917099	Up	0.999665	Up	0.808504	Down	0.998991	Down	0.994439	Down	0.999652	Down	0.446358	Down	0.88463	Down	0.999653	Down	0.916181	Down
Hspb1	0.000354	0.0407911	Down	0.997561	Down	0.927844	Down	0.996961	Down	0.9293	Up	0.18167	Down	0.853169	Down	0.988973	Down	0.99994	Down	0.406238	Down	0.144903	Up	0.288517	Up	0.149267	Up	0.00495553	Up	0.921468	Up	0.360113	Up	0.187416	Up	0.0950837	Up	0.715841	Up	0.999976	Down	1	Down	0.405209	Up	0.663478	Down	0.999594	Down
Hephl1	0.005083	0.860036	Down	0.999994	Up	1	Down	1	Down	0.940758	Up	1	Down	0.445941	Up	1	Down	0.429655	Up	0.993494	Down	0.567948	Up	0.970395	Up	0.87241	Up	0.096961	Up	0.872251	Up	0.00876867	Up	0.872323	Up	0.00748534	Up	0.999945	Up	0.998874	Down	0.999989	Down	0.997203	Up	0.999989	Down	0.769464	Up
Rik493	0.000794	0.999988	Up	0.99995	Down	0.270182	Up	0.999908	Up	0.642246	Up	0.103082	Up	0.772041	Up	0.765825	Up	0.0187143	Up	0.996331	Up	0.991099	Down	0.519819	Up	1	Up	0.893387	Up	0.231831	Up	0.957729	Up	0.95556	Up	0.0431118	Up	0.999995	Up	0.125054	Up	0.981021	Up	0.350496	Up	0.0478238	Up	0.465499	Up
Cltc	0.007665	0.803615	Down	0.961084	Down	0.999947	Down	1	Down	0.999998	Down	0.0377652	Down	0.939614	Down	0.307041	Down	0.999993	Up	0.967139	Down	0.999997	Up	0.98455	Up	0.832939	Up	0.957132	Up	0.649264	Down	1	Up	0.999006	Down	0.496471	Up	0.999995	Up	0.999652	Up	0.97111	Up	0.997621	Up	0.398643	Down	1	Down
Hsp90ab1	0.008385	0.578021	Down	1	Up	0.549549	Down	0.38656	Down	0.782348	Down	0.994451	Down	0.538235	Down	0.999998	Down	0.00759937	Down	0.745354	Down	0.45067	Up	1	Down	1	Down	1	Up	0.99163	Up	1	Down	0.838984	Up	0.712306	Down	1	Up	0.423157	Down	0.279413	Down	0.665725	Down	0.980434	Down	0.413812	Down
Krtap7-1	0.005987	0.999491	Down	0.139595	Down	1	Down	0.880668	Down	0.991971	Down	0.999926	Down	0.999993	Up	0.999698	Down	0.631577	Up	1	Up	0.589182	Down	0.999748	Up	0.99917	Down	1	Down	1	Up	0.9735	Up	1	Up	0.159904	Up	0.98843	Up	0.160771	Up	0.974639	Up	0.790544	Up	0.481972	Up	0.0347438	Up
Pgam1	0.00088	0.729042	Down	0.21083	Down	0.101035	Down	0.985528	Down	0.609559	Down	0.00834745	Down	0.0219535	Down	0.0229603	Down	0.951736	Down	0.219773	Down	0.997971	Down	0.968569	Down	0.999658	Up	1	Down	0.216621	Down	0.627422	Down	0.643719	Down	0.999987	Up	0.998401	Down	0.999999	Down	0.869338	Up	0.999723	Up	0.632911	Down	0.98137	Down
Tuba1a	0.009807	0.00620016	Down	1	Down	0.905268	Down	0.817092	Down	0.991923	Down	0.982861	Down	0.983841	Down	1	Down	0.249643	Down	0.57275	Down	0.0148477	Up	0.241429	Up	0.336962	Up	0.0950428	Up	0.122137	Up	0.117835	Up	0.0100908	Up	0.878324	Up	0.574758	Up	0.979771	Down	0.943441	Down	0.999586	Down	0.998604	Down	0.998733	Down
Eif4a1	0.008544	0.326592	Up	0.243185	Up	0.445908	Up	0.00250173	Up	0.00501854	Up	0.686694	Up	0.0660512	Up	0.446922	Up	0.0427348	Up	0.0588071	Up	1	Up	1	Down	0.670717	Up	0.799242	Up	0.999962	Down	0.999363	Up	1	Down	0.996247	Up	0.998954	Up	0.999999	Down	0.776906	Up	0.881827	Up	0.999608	Down	0.999928	Up
Eno1	0.002262	0.695387	Up	0.00825504	Up	0.999951	Up	0.427765	Up	0.171532	Up	1	Down	0.14277	Up	0.0913058	Up	0.702727	Up	0.686723	Up	0.504777	Up	0.952717	Down	0.999998	Up	0.996739	Up	0.660201	Down	0.993377	Up	0.973404	Up	1	Down	1	Up	0.0325989	Down	0.77968	Down	0.972804	Down	0.00750579	Down	0.983927	Down
Ppia	0.045274	0.0201924	Up	0.0199305	Up	0.175469	Up	0.234909	Up	0.348544	Up	0.307902	Up	0.312905	Up	0.235058	Up	0.0039002	Up	0.060004	Up	1	Down	0.999237	Down	0.997109	Down	0.986	Down	0.991351	Down	0.990721	Down	0.997119	Down	0.999992	Up	0.999999	Down	0.999248	Down	0.997166	Down	0.986248	Down	0.991446	Down	0.990858	Down
Mdh2	0.001319	0.145459	Down	0.438074	Down	1	Down	0.825243	Down	0.809023	Up	0.989753	Down	0.998907	Down	0.405725	Down	0.999373	Down	0.999556	Down	0.997425	Up	0.224527	Up	0.898615	Up	0.00690199	Up	0.599863	Up	0.456595	Up	0.998524	Up	0.430389	Up	0.415025	Up	0.611557	Up	0.999807	Up	0.0150133	Up	0.966021	Up	0.896351	Up
E9Q0H7	0.003217	0.89536	Down	0.99969	Down	0.642382	Up	0.998847	Up	0.110279	Up	0.956895	Up	0.784759	Up	1	Up	0.998417	Up	0.984972	Up	0.997904	Up	0.0897534	Up	0.484958	Up	0.0131822	Up	0.25674	Up	0.130721	Up	0.788439	Up	0.468661	Up	0.330895	Up	0.264513	Up	0.904165	Up	0.0303755	Up	0.64693	Up	0.378229	Up
Blmh	0.048072	0.984061	Up	0.991554	Up	0.999428	Up	0.99946	Down	0.303511	Up	0.999823	Up	0.555383	Up	0.280436	Up	0.721629	Up	0.983471	Up	1	Down	0.999999	Down	0.680293	Down	0.960571	Up	0.999992	Down	0.99692	Up	0.951692	Up	0.999754	Up	1	Up	1	Down	0.741605	Down	0.938243	Up	0.999999	Down	0.993403	Up
Krt36	0.004118	0.999979	Down	0.999819	Down	0.778448	Up	0.999937	Up	0.0672169	Up	0.589922	Up	0.334192	Up	0.997062	Up	0.960722	Up	0.930524	Up	1	Down	0.473379	Up	0.98728	Up	0.0266134	Up	0.306787	Up	0.149431	Up	0.930556	Up	0.764587	Up	0.692481	Up	0.403399	Up	0.971862	Up	0.0217926	Up	0.253605	Up	0.122367	Up
Asprv1	0.005596	0.416311	Down	1	Up	0.999968	Up	0.999557	Down	0.658921	Up	0.998753	Up	0.999977	Up	0.864344	Up	0.985718	Up	0.992939	Down	0.274494	Up	0.186279	Up	0.824313	Up	0.0131617	Up	0.116224	Up	0.19182	Up	0.0270288	Up	0.067019	Up	0.931906	Up	1	Up	0.992376	Down	0.838976	Up	0.999979	Up	1	Up
Jup	0.014622	1	Down	1	Down	0.975534	Up	0.729773	Up	0.998014	Up	0.999801	Up	0.952713	Up	0.194088	Up	0.0629516	Up	0.533962	Up	1	Down	0.947219	Up	0.628051	Up	0.993102	Up	0.998895	Up	0.909329	Up	0.13653	Up	0.0398573	Up	0.429745	Up	0.898791	Up	0.519071	Up	0.980671	Up	0.995545	Up	0.843821	Up
Lrrc15	0.014394	0.994054	Down	0.606725	Up	0.380885	Up	0.62517	Up	1	Up	0.998754	Down	0.997693	Up	0.999975	Up	1	Down	0.996241	Up	0.0766788	Up	0.0292876	Up	0.0811128	Up	0.967428	Up	1	Up	0.671869	Up	0.882057	Up	0.999111	Up	0.632436	Up	1	Up	1	Down	0.782484	Down	0.121526	Down	0.988465	Down
H2afz	0.020314	0.472959	Up	0.919746	Up	0.286587	Up	0.00853166	Up	0.922786	Up	0.997433	Up	0.999739	Up	0.777696	Up	0.999268	Up	0.15608	Up	0.999548	Down	1	Up	0.870163	Up	0.999497	Down	0.963155	Down	0.903138	Down	0.999996	Down	0.932614	Down	0.999954	Up	0.992722	Up	0.382759	Up	1	Down	0.999972	Down	0.999455	Down
H2afv	0.020314	0.472963	Up	0.919812	Up	0.286826	Up	0.00827004	Up	0.922811	Up	0.997434	Up	0.99974	Up	0.77783	Up	0.999264	Up	0.155042	Up	0.999548	Down	1	Up	0.869888	Up	0.999496	Down	0.963112	Down	0.903402	Down	0.999996	Down	0.932496	Down	0.999954	Up	0.992673	Up	0.382361	Up	1	Down	0.999972	Down	0.999454	Down
Hspd1	0.014664	0.873688	Down	0.999997	Up	0.961317	Up	0.999987	Down	0.403663	Up	0.980099	Up	0.999813	Up	0.718878	Up	0.978328	Up	1	Down	0.644046	Up	0.187282	Up	0.987768	Up	0.0213703	Up	0.231272	Up	0.494618	Up	0.0605988	Up	0.226207	Up	0.961916	Up	0.99811	Up	0.996898	Down	0.686494	Up	0.999466	Up	1	Up
Rps3	0.011529	0.999999	Up	0.996816	Up	0.934945	Down	0.999611	Up	1	Up	0.828522	Down	0.929899	Down	0.300689	Down	0.986027	Down	0.950542	Down	0.999974	Up	0.76347	Down	1	Up	1	Down	0.593498	Down	0.752918	Down	0.156285	Down	0.901355	Down	0.797207	Down	0.415751	Down	1	Down	0.998284	Down	0.27248	Down	0.40406	Down
Hist1h2ah	0.038637	0.722619	Up	0.998831	Up	1	Up	0.644779	Up	0.999979	Down	1	Up	0.995815	Down	1	Up	0.99703	Up	0.518644	Up	0.993671	Down	0.806749	Down	1	Up	0.358566	Down	0.85143	Down	0.150503	Down	0.864049	Down	0.997214	Down	1	Up	0.999764	Down	0.98562	Up	0.94843	Down	0.999929	Down	0.75836	Down
Krtap2-4	0.011853	0.989662	Up	0.9708	Down	1	Down	0.984778	Down	0.69551	Up	0.99583	Up	0.990273	Up	0.999639	Up	0.997162	Down	0.979336	Down	0.721632	Down	0.978759	Down	0.719189	Down	0.997229	Up	1	Down	1	Down	0.999999	Down	0.772506	Down	0.715534	Down	0.98191	Up	1	Up	0.456052	Up	0.759545	Up	0.724391	Up
Slc3a2	0.013196	0.875193	Down	0.873531	Down	0.999984	Down	1	Down	1	Down	0.955541	Down	0.842776	Down	1	Down	0.635818	Up	0.968519	Down	1	Down	0.988247	Up	0.955411	Up	0.926809	Up	1	Up	1	Down	0.889468	Up	0.0565825	Up	1	Up	0.987864	Up	0.954349	Up	0.925376	Up	1	Up	1	Down
Hist2A	0.038637	0.722723	Up	0.998835	Up	1	Up	0.645527	Up	0.999979	Down	1	Up	0.995796	Down	1	Up	0.997012	Up	0.519219	Up	0.993659	Down	0.806944	Down	1	Up	0.3586	Down	0.851477	Down	0.150503	Down	0.863886	Down	0.997216	Down	1	Up	0.999764	Down	0.985651	Up	0.948304	Down	0.999928	Down	0.758386	Down
Krtap6-1	0.002061	0.9127	Down	0.821457	Down	0.807963	Up	0.991212	Down	0.969492	Up	0.995872	Up	0.91855	Down	0.93486	Up	0.996964	Up	1	Down	0.999995	Down	0.227473	Up	0.999977	Up	0.383542	Up	0.510327	Up	1	Up	0.324201	Up	0.526669	Up	0.975086	Up	0.266448	Up	0.997021	Up	0.385666	Up	0.479861	Up	0.999993	Up
Hist1h2af	0.038637	0.722938	Up	0.998829	Up	1	Up	0.644559	Up	0.999979	Down	1	Up	0.995793	Down	1	Up	0.997021	Up	0.519717	Up	0.993685	Down	0.806663	Down	1	Up	0.359766	Down	0.851451	Down	0.14986	Down	0.864041	Down	0.997204	Down	1	Up	0.999765	Down	0.985612	Up	0.948376	Down	0.999928	Down	0.758348	Down
Gnb2l1	0.014387	0.994895	Down	0.720365	Down	0.992746	Down	0.689837	Down	0.999671	Up	0.993804	Up	0.999934	Up	0.998956	Up	0.994349	Down	0.892699	Down	0.997672	Down	1	Down	0.996376	Down	0.81657	Up	0.632375	Up	0.873099	Up	0.759468	Up	1	Down	0.999966	Down	0.998488	Up	1	Down	0.282245	Up	0.160546	Up	0.342302	Up
Tuba1b	0.020201	0.136931	Up	0.654933	Up	0.967068	Up	0.994986	Up	1	Up	0.970555	Up	0.999997	Down	0.971866	Up	0.999994	Up	0.989704	Up	0.960678	Down	0.574773	Down	0.399717	Down	0.160756	Down	0.561241	Down	0.128309	Down	0.554602	Down	0.205782	Down	0.453554	Down	0.998763	Down	0.984932	Down	0.751017	Down	0.998444	Down	0.517035	Down
Padi4	0.009104	1	Down	0.999976	Up	0.96949	Down	0.999988	Up	0.790946	Down	0.574308	Down	0.333454	Down	0.730055	Down	0.930781	Down	0.488351	Down	0.999563	Up	0.991218	Down	0.999731	Up	0.884169	Down	0.695943	Down	0.429811	Down	0.836558	Down	0.973685	Down	0.60728	Down	0.774429	Down	1	Down	0.465646	Down	0.283131	Down	0.151332	Down
Hist1h2ak	0.038637	0.722532	Up	0.998824	Up	1	Up	0.644851	Up	0.999979	Down	1	Up	0.995797	Down	1	Up	0.99702	Up	0.520047	Up	0.993662	Down	0.806823	Down	1	Up	0.35859	Down	0.851358	Down	0.150665	Down	0.863849	Down	0.997203	Down	1	Up	0.999764	Down	0.98565	Up	0.948374	Down	0.999929	Down	0.758157	Down
Acpp	0.00578	0.862523	Down	0.99963	Up	0.772924	Up	0.94117	Down	0.999918	Up	0.910241	Up	0.997351	Down	0.99998	Up	0.999881	Down	0.754125	Up	0.453042	Up	0.0742455	Up	1	Up	0.519747	Up	0.132247	Up	0.999574	Up	0.572825	Up	0.994186	Up	0.070117	Up	0.991109	Up	0.585955	Down	1	Down	0.999366	Up	0.858347	Down
Krtap16-8	0.029568	0.998853	Down	0.459965	Down	0.999678	Up	0.864308	Down	1	Down	0.999971	Up	0.984197	Down	1	Down	1	Down	0.992986	Up	0.815845	Down	0.900232	Up	0.998767	Down	0.999992	Up	0.949033	Up	1	Down	0.999967	Up	0.999961	Up	0.748929	Up	0.226966	Up	0.992021	Up	0.611223	Up	0.269478	Up	0.921622	Up
[truncated: 63 more columns]
