# Supplementary material for: Differentiating Inbred Mouse Strains from Each Other and Those with Single Gene Mutations Using Hair Proteomics
Source: PLoS One. 2012 Dec 14;7(12):e51956. doi: 10.1371/journal.pone.0051956 (PMC3522583; doi:10.1371/journal.pone.0051956)
Supplement: Table S3 — Assigned spectra from particulate fraction of hair shaft samples. Given are the identified proteins, their accession numbers and molecular weights, and number of assigned spectra for each hair sample, grouped in strains with the mean and standard deviation for each. (XLSX) [file pone.0051956.s006.xlsx]

## Sheet: Sheet1
Supplemental Table S3. Assigned spectra from particulate fraction samples.
Protein	Accession Number	MW	AKR	AKR	AKR	AKR	AKR	AKR	Ave	SD		BALB	BALB	BALB	BALB	BALB	BALB	Ave	SD		C57	C57	C57	C57	C57	Ave	SD		C3H	C3H	C3H	C3H	C3H	Ave	SD		FZ	FZ	Ave	SD		LP	LP	LP	LP	LP	LP	Ave	SD
Keratin complex 2, basic, gene 19	IPI00474575	53 kDa	41	35	155	44	121	46	73.6667	51.1143		4	25	15	8	10	7	11.5	7.55645		31	14	0	56	8	21.8	22.2531		122	209	52	34	39	91.2	74.7643		235	394	314.5	112.43		33	17	325	25	20	13	72.1667	124.055
Keratin, type I cuticular Ha3-I	IPI00321587	46 kDa	16	14	162	46	30	17	47.5	57.3821		6	18	12	2	6	5	8.16667	5.81091		6	13	6	35	4	12.8	12.8725		67	123	27	14	31	52.4	44.0885		119	287	203	118.794		16	8	301	18	13	4	60	118.178
Keratin type II	IPI00124800	53 kDa	0	0	9	0	15	4	4.66667	6.18601		0	2	0	0	0	0	0.333333	0.816497		0	2	0	11	0	2.6	4.77493		29	49	6	0	0	16.8	21.6032		46	28	37	12.7279		0	5	65	3	0	0	12.1667	25.9647
Trichohyalin	IPI00457939	208 kDa	110	87	39	95	135	127	98.8333	34.5278		144	228	230	100	200	234	189.333	55.3052		449	257	18	125	189	207.6	161.114		91	75	161	120	73	104	37		19	61	40	29.6985		154	237	4	185	248	242	178.333	93.1422
Keratin, type I cytoskeletal 17	IPI00230365	48 kDa	185	160	109	147	313	290	200.667	82.1965		123	259	169	103	231	284	194.833	74.3463		304	177	0	53	127	132.2	117.578		136	107	169	83	103	119.6	33.4784		76	165	120.5	62.9325		143	121	44	41	152	160	110.167	54.0201
Keratin, type II cytoskeletal 75	IPI00221797	60 kDa	136	120	161	234	270	239	193.333	62.1729		81	129	128	150	129	155	128.667	26.1585		272	104	0	42	80	99.6	104.119		67	54	121	95	77	82.8	26.0806		59	148	103.5	62.9325		85	81	21	53	85	91	69.3333	27.2005
Keratin-associated protein 15-1	IPI00138101	16 kDa	86	65	63	147	225	174	126.667	66.0808		39	56	37	49	86	65	55.3333	18.3157		46	10	0	10	31	19.4	18.6762		0	0	34	35	39	21.6	19.8066		35	23	29	8.48528		68	0	0	16	24	37	24.1667	25.7714
Keratin, type II cuticular Hb6	IPI00405473	53 kDa	3	0	8	0	3	0	2.33333	3.14113		0	0	0	0	0	0	0	0		0	0	0	0	0	0	0		19	0	0	0	0	3.8	8.49706		47	114	80.5	47.3762		0	0	32	0	0	0	5.33333	13.0639
Keratin, type II cuticular Hb3	IPI00462986	55 kDa	0	0	13	0	7	0	3.33333	5.50151		0	0	0	0	0	0	0	0		0	0	0	2	0	0.4	0.894427		7	12	0	0	0	3.8	5.49545		16	38	27	15.5563		0	0	42	3	0	0	7.5	16.944
Keratin, type I cuticular Ha1	IPI00124945	47 kDa	0	0	21	0	0	0	3.5	8.57321		0	0	0	0	0	0	0	0		0	0	0	0	0	0	0		5	14	0	0	0	3.8	6.09918		12	22	17	7.07107		0	0	43	0	0	0	7.16667	17.5547
Keratin, type II cuticular Hb5	IPI00331459	56 kDa	0	0	7	0	12	0	3.16667	5.15429		0	0	0	0	0	0	0	0		0	0	0	4	0	0.8	1.78885		6	9	0	0	0	3	4.24264		23	35	29	8.48528		0	0	45	7	0	0	8.66667	18.0185
Histone H2B type 1-H	IPI00227930 (+1)	14 kDa	100	63	11	27	223	143	94.5	79.266		19	67	30	35	56	85	48.6667	25.0013		123	82	0	28	24	51.4	50.008		51	46	69	20	15	40.2	22.4878		50	33	41.5	12.0208		144	39	2	11	81	127	67.3333	59.7818
Keratin, type I cuticular Ha4	IPI00108478	45 kDa	0	3	25	11	7	0	7.66667	9.50088		0	2	3	0	4	0	1.5	1.76068		0	0	0	0	0	0	0		6	0	3	0	7	3.2	3.27109		12	17	14.5	3.53553		0	4	43	0	3	0	8.33333	17.0724
Desmoplakin	IPI00553419	333 kDa	69	50	15	17	115	80	57.6667	38.5936		31	91	57	14	81	90	60.6667	32.451		61	64	0	8	42	35	29.6648		29	21	71	9	27	31.4	23.4691		31	15	23	11.3137		57	30	7	12	53	35	32.3333	20.5102
Histone H2A type 3	IPI00221463	14 kDa	47	40	18	38	84	85	52	26.9592		34	48	43	22	69	72	48	19.5653		46	42	0	4	46	27.6	23.4691		19	23	53	19	19	26.6	14.8593		30	25	27.5	3.53553		89	51	21	14	57	78	51.6667	29.9177
Keratin associated protein 13-1	IPI00169710	18 kDa	32	24	16	41	27	10	25	11.0995		0	19	11	0	9	9	8	7.2111		0	0	0	0	0	0	0		0	0	7	0	4	2.2	3.19374		27	3	15	16.9706		5	0	16	0	11	0	5.33333	6.80196
Keratin, type I cuticular Ha3-II	IPI00944212	46 kDa	0	0	7	0	0	0	1.16667	2.85774		0	0	0	0	0	0	0	0		0	0	0	0	0	0	0		4	5	0	0	0	1.8	2.48998		8	10	9	1.41421		0	0	33	0	0	0	5.5	13.4722
Keratin, type II cuticular Hb4	IPI00347019	65 kDa	41	32	17	22	75	69	42.6667	24.2542		38	60	56	41	61	73	54.8333	13.1972		43	31	0	3	27	20.8	18.6065		23	11	49	23	22	25.6	14.0285		10	19	14.5	6.36396		18	19	31	12	29	19	21.3333	7.22957
Keratin-associated protein 14	IPI00127601	18 kDa	52	39	32	78	49	32	47	17.3436		0	41	25	0	26	17	18.1667	16.0676		0	0	0	0	0	0	0		0	0	0	0	7	1.4	3.1305		16	17	16.5	0.707107		0	0	0	0	0	0	0	0
12 kDa protein	IPI00624933	12 kDa	19	20	29	60	55	39	37	17.5157		18	17	12	35	27	22	21.8333	8.18332		173	23	0	12	14	44.4	72.3554		9	9	23	18	23	16.4	7.05691		28	66	47	26.8701		27	16	2	14	21	31	18.5	10.3296
Elongation factor 2	IPI00466069	95 kDa	43	34	4	13	80	69	40.5	30.0316		32	37	26	13	58	69	39.1667	20.779		18	28	0	4	41	18.2	16.947		12	9	35	10	26	18.4	11.5456		9	3	6	4.24264		49	23	0	6	40	43	26.8333	20.4687
48 kDa protein	IPI00816944	48 kDa	0	2	0	0	0	0	0.333333	0.816497		0	0	2	0	0	0	0.333333	0.816497		0	0	0	5	0	1	2.23607		4	8	0	0	0	2.4	3.57771		17	19	18	1.41421		0	0	22	0	0	0	3.66667	8.98146
Keratin associated protein 6-1	IPI00113804	8 kDa	4	4	5	13	0	0	4.33333	4.76095		0	5	3	0	0	0	1.33333	2.16025		0	0	0	0	0	0	0		0	0	0	0	0	0	0		8	29	18.5	14.8492		0	0	11	0	0	0	1.83333	4.49073
Elongation factor 1-alpha 1	IPI00307837	50 kDa	21	22	7	21	22	22	19.1667	5.98052		6	25	22	6	10	16	14.1667	8.15884		52	16	0	7	13	17.6	20.1817		10	2	15	3	7	7.4	5.31977		6	4	5	1.41421		31	18	4	6	44	23	21	15.2053
Fatty acid-binding protein, adipocyte	IPI00116705	15 kDa	24	23	17	49	44	41	33	13.2514		12	21	15	13	16	23	16.6667	4.4121		27	20	0	0	11	11.6	12.0125		5	2	17	13	11	9.6	6.0663		0	0	0	0		17	9	2	0	7	12	7.83333	6.30608
Tubulin alpha-1C chain	IPI00403810	50 kDa	22	17	5	13	53	29	23.1667	16.7143		13	26	15	15	20	21	18.3333	4.88535		16	14	0	0	12	8.4	7.79744		5	3	10	14	8	8	4.30116		6	0	3	4.24264		24	12	4	6	17	15	13	7.37564
Heat shock cognate 71 kDa protein	IPI00323357	71 kDa	23	20	9	40	43	33	28	12.9923		6	12	12	3	14	16	10.5	4.96991		20	8	0	7	5	8	7.38241		11	11	18	9	11	12	3.4641		6	2	4	2.82843		30	17	0	4	21	22	15.6667	11.4659
Ahnak AHNAK nucleoprotein isoform 1	IPI00553798	604 kDa	22	22	0	50	49	0	23.8333	22.1848		0	0	20	0	0	20	6.66667	10.328		29	27	0	21	0	15.4	14.3631		14	0	9	22	22	13.4	9.31665		0	21	10.5	14.8492		0	35	0	0	27	0	10.3333	16.207
Keratin intermediate filament 16a	IPI00131209 (+1)	52 kDa	27	22	0	0	88	51	31.3333	33.667		12	30	25	4	27	58	26	18.558		23	22	0	0	12	11.4	11.2606		8	8	9	4	8	7.4	1.94936		5	9	7	2.82843		24	12	4	0	24	28	15.3333	11.7075
H+A68istone cluster 2, H3c1	IPI00282848	20 kDa	18	33	4	0	6	6	11.1667	12.2706		3	25	23	0	4	5	10	10.9909		7	15	0	10	7	7.8	5.44977		20	9	15	3	13	12	6.40312		13	7	10	4.24264		18	8	4	3	30	33	16	13.1605
Isoform 1 of V-set and immunoglobulin domain-containing protein 8	IPI00273976	44 kDa	13	11	10	21	3	0	9.66667	7.4744		0	5	7	0	0	3	2.5	3.01662		3	3	0	0	0	1.2	1.64317		10	12	4	3	4	6.6	4.09878		53	26	39.5	19.0919		8	2	5	0	7	5	4.5	3.01662
Gamma actin-like protein	IPI00136929	44 kDa	18	29	6	8	24	11	16	9.23038		3	28	18	0	15	16	13.3333	10.3086		13	12	0	3	7	7	5.61249		15	12	13	5	7	10.4	4.219		8	7	7.5	0.707107		24	11	0	0	33	13	13.5	13.1263
14-3-3 protein sigma	IPI00118286 (+1)	28 kDa	26	19	4	6	15	16	14.3333	8.21381		0	11	0	0	4	7	3.66667	4.58984		0	0	0	0	0	0	0		12	11	10	0	5	7.6	5.02991		6	0	3	4.24264		14	8	0	0	11	4	6.16667	5.81091
Dual specificity protein phosphatase 14	IPI00124876	22 kDa	0	0	0	0	0	0	0	0		0	0	4	0	0	0	0.666667	1.63299		2	0	0	0	2	0.8	1.09545		0	0	3	0	0	0.6	1.34164		0	3	1.5	2.12132		0	0	9	0	0	3	2	3.63318
Transglutaminase 3, E polypeptide	IPI00828798	77 kDa	4	10	0	7	0	6	4.5	3.98748		3	5	5	0	3	4	3.33333	1.8619		0	3	0	0	4	1.4	1.94936		2	3	8	3	5	4.2	2.38747		0	2	1	1.41421		0	2	9	0	6	0	2.83333	3.81663
Isoform 2A of Desmocollin-2	IPI00138209	100 kDa	16	10	9	11	20	12	13	4.19524		9	23	11	2	13	21	13.1667	7.80812		43	17	0	4	17	16.2	16.8137		5	7	12	7	11	8.4	2.96648		4	14	9	7.07107		15	15	0	10	18	12	11.6667	6.3456
Argininosuccinate synthase	IPI00134746	47 kDa	9	15	0	3	26	15	11.3333	9.43751		11	29	25	9	38	38	25	12.6965		19	23	0	2	20	12.8	10.895		7	3	12	0	6	5.6	4.50555		2	0	1	1.41421		29	14	0	6	23	24	16	11.3314
Keratin-associated protein 8-2	IPI00114886	7 kDa	0	0	0	0	0	0	0	0		0	0	0	0	0	0	0	0		0	0	0	0	0	0	0		0	0	0	0	0	0	0		0	0	0	0		0	0	9	0	0	0	1.5	3.67423
Bleomycin hydrolase	IPI00153107	53 kDa	6	5	2	0	0	0	2.16667	2.71416		0	0	0	0	0	0	0	0		0	0	0	0	0	0	0		0	0	0	0	0	0	0		0	0	0	0		0	0	0	0	6	0	1	2.44949
Plakophilin-1	IPI00124111	81 kDa	15	11	0	5	16	12	9.83333	6.17792		12	13	11	10	22	21	14.8333	5.26941		18	19	0	0	9	9.2	9.25743		4	0	15	10	8	7.4	5.72713		4	13	8.5	6.36396		15	8	0	7	14	14	9.66667	5.81951
Tubulin beta-5 chain	IPI00117352	50 kDa	11	18	5	0	29	29	15.3333	12.1765		2	13	0	0	7	20	7	8.09938		13	9	0	0	0	4.4	6.1887		3	0	6	0	0	1.8	2.68328		3	0	1.5	2.12132		24	6	0	0	10	9	8.16667	8.86378
Keratin associated protein 11-1	IPI00380062	19 kDa	0	0	0	15	0	0	2.5	6.12372		0	0	2	0	0	0	0.333333	0.816497		17	0	0	5	0	4.4	7.36885		9	9	5	4	8	7	2.34521		0	0	0	0		0	3	0	0	0	0	0.5	1.22474
Keratin, type I cytoskeletal 39	IPI00416302	54 kDa	2	0	0	0	0	0	0.333333	0.816497		0	0	0	0	0	0	0	0		0	0	0	0	0	0	0		0	0	0	0	0	0	0		3	0	1.5	2.12132		0	0	0	0	0	0	0	0
Peptidyl-prolyl cis-trans isomerase	IPI00554989	18 kDa	11	10	0	0	23	28	12	11.5758		5	5	0	0	9	11	5	4.51664		0	0	0	0	8	1.6	3.57771		6	0	18	10	0	6.8	7.56307		0	0	0	0		13	0	0	0	5	0	3	5.2915
Junction plakoglobin	IPI00229475	82 kDa	3	6	0	0	11	14	5.66667	5.81951		0	5	6	3	8	8	5	3.09839		8	5	0	0	5	3.6	3.50714		3	2	8	4	7	4.8	2.58844		11	3	7	5.65685		13	0	0	0	4	5	3.66667	5.08593
Selenium-binding protein 1	IPI00623845	53 kDa	19	3	4	21	3	4	9	8.5557		0	2	0	0	2	0	0.666667	1.0328		0	0	0	0	0	0	0		10	4	7	3	7	6.2	2.77489		2	0	1	1.41421		8	0	0	0	2	9	3.16667	4.21505
Histone H2A type 2-B	IPI00623951	14 kDa	5	6	4	4	4	12	5.83333	3.12517		10	2	2	8	10	8	6.66667	3.7238		5	6	0	0	9	4	3.937		6	0	10	4	0	4	4.24264		4	9	6.5	3.53553		16	4	0	3	13	11	7.83333	6.3692
Keratin, type II cuticular Hb2	IPI00117269	57 kDa	0	3	0	0	0	0	0.5	1.22474		0	2	3	0	0	3	1.33333	1.50555		0	2	0	0	3	1	1.41421		3	0	3	0	4	2	1.87083		20	6	13	9.89949		4	0	6	0	2	0	2	2.52982
Hsp90ab1 MCG18238	IPI00229080	83 kDa	19	16	3	6	24	12	13.3333	7.94145		3	21	11	0	15	15	10.8333	7.96032		4	4	0	0	5	2.6	2.40832		9	5	9	0	3	5.2	3.89872		0	0	0	0		11	3	0	0	8	5	4.5	4.41588
Putative uncharacterized protein (Fragment)	IPI00343940	27 kDa	0	0	0	0	0	0	0	0		0	3	4	0	3	5	2.5	2.07364		2	0	0	0	0	0.4	0.894427		0	0	3	0	0	0.6	1.34164		2	0	1	1.41421		8	5	4	0	6	4	4.5	2.66458
Protein FAM26D	IPI00228993	35 kDa	5	4	2	0	0	0	1.83333	2.2286		0	0	5	0	3	3	1.83333	2.13698		0	0	0	0	0	0	0		0	0	7	0	4	2.2	3.19374		11	0	5.5	7.77817		10	0	0	0	5	3	3	4
Keratin 32	IPI00122281	51 kDa	4	0	0	0	0	0	0.666667	1.63299		0	2	0	0	0	0	0.333333	0.816497		0	0	0	0	0	0	0		0	0	2	0	2	0.8	1.09545		14	10	12	2.82843		0	0	4	0	0	0	0.666667	1.63299
Histone H1.4	IPI00223714	22 kDa	13	9	0	13	8	7	8.33333	4.80278		4	8	8	3	4	9	6	2.60768		12	0	0	0	5	3.4	5.27257		6	6	7	4	0	4.6	2.79285		8	21	14.5	9.19239		8	7	0	2	8	8	5.5	3.56371
ATP synthase subunit beta, mitochondrial	IPI00468481	56 kDa	5	4	0	0	6	7	3.66667	3.01109		0	0	0	0	0	0	0	0		0	0	0	0	0	0	0		0	0	3	0	2	1	1.41421		0	0	0	0		0	0	4	0	0	0	0.666667	1.63299
27 kDa protein	IPI00895479	27 kDa	4	7	16	19	13	10	11.5	5.61249		0	0	0	0	0	2	0.333333	0.816497		11	2	0	0	3	3.2	4.54973		0	4	3	0	4	2.2	2.04939		3	12	7.5	6.36396		3	2	2	0	3	4	2.33333	1.36626
Isoform 1 of Titin	IPI00756257	3906 kDa	0	0	0	0	0	0	0	0		0	0	0	0	0	0	0	0		0	0	0	0	0	0	0		0	0	0	0	2	0.4	0.894427		0	0	0	0		0	0	0	0	0	0	0	0
Protein S100-A3	IPI00114281	12 kDa	4	4	0	9	2	0	3.16667	3.37145		0	0	0	0	0	0	0	0		0	0	0	0	0	0	0		0	0	0	0	5	1	2.23607		17	4	10.5	9.19239		3	3	0	2	2	3	2.16667	1.16905
Tchhl1 Trichohyalin-like protein 1	IPI00136276	71 kDa	5	0	0	0	0	0	0.833333	2.04124		6	9	9	0	11	14	8.16667	4.79236		12	24	0	0	11	9.4	9.98999		0	0	8	5	5	3.6	3.50714		0	2	1	1.41421		20	5	0	6	10	21	10.3333	8.50098
Ivl involucrin	IPI00662549	55 kDa	11	7	5	7	0	0	5	4.3359		0	10	6	0	2	4	3.66667	3.88158		5	17	0	0	15	7.4	8.14248		7	3	8	5	8	6.2	2.16795		0	4	2	2.82843		13	17	0	8	24	13	12.5	8.11788
40S ribosomal protein S3	IPI00134599	27 kDa	7	6	0	12	15	11	8.5	5.31977		3	4	6	2	7	12	5.66667	3.61478		0	0	0	0	4	0.8	1.78885		0	0	9	0	3	2.4	3.91152		0	0	0	0		5	4	0	0	6	6	3.5	2.81069
Keratin, type I cytoskeletal 14	IPI00227140	53 kDa	7	4	2	2	10	8	5.5	3.33167		0	7	7	0	8	5	4.5	3.61939		5	0	0	3	0	1.6	2.30217		2	0	0	3	0	1	1.41421		4	0	2	2.82843		4	0	0	0	5	4	2.16667	2.40139
Hypothetical protein LOC69661	IPI00109507	20 kDa	3	0	2	6	0	0	1.83333	2.40139		0	2	0	0	0	0	0.333333	0.816497		0	0	0	0	0	0	0		0	0	0	0	0	0	0		0	0	0	0		0	0	0	0	0	0	0	0
14-3-3 protein epsilon	IPI00118384	29 kDa	11	5	2	3	7	6	5.66667	3.20416		5	6	5	0	9	5	5	2.89828		0	0	0	0	5	1	2.23607		4	0	8	0	4	3.2	3.34664		2	0	1	1.41421		4	7	0	0	7	3	3.5	3.14643
S+A102imilar to Glyceraldehyde-3-phosphate dehydrogenase (GAPDH) isoform 1	IPI00850337	36 kDa	6	5	4	8	5	3	5.16667	1.7224		6	6	10	0	9	10	6.83333	3.81663		25	0	0	0	0	5	11.1803		0	0	0	0	0	0	0		0	0	0	0		8	3	0	0	13	3	4.5	5.0892
Desmoglein-4	IPI00380242 (+1)	114 kDa	4	0	0	0	0	0	0.666667	1.63299		0	4	0	0	0	0	0.666667	1.63299		0	0	0	0	0	0	0		0	0	0	6	0	1.2	2.68328		0	0	0	0		3	0	0	0	0	0	0.5	1.22474
EG627828 protein	IPI00670004	37 kDa	3	5	0	0	0	0	1.33333	2.16025		5	5	0	0	0	0	1.66667	2.58199		8	0	0	0	0	1.6	3.57771		0	0	7	4	0	2.2	3.19374		2	0	1	1.41421		9	5	0	0	0	0	2.33333	3.82971
40S ribosomal protein SA	IPI00123604	33 kDa	2	3	12	0	10	8	5.83333	4.83391		0	0	4	0	6	5	2.5	2.81069		8	5	0	0	2	3	3.4641		0	3	4	3	0	2	1.87083		3	0	1.5	2.12132		4	0	0	0	5	4	2.16667	2.40139
14-3-3 protein zeta/delta	IPI00116498	28 kDa	11	8	4	0	8	9	6.66667	3.9833		3	4	3	0	4	0	2.33333	1.8619		0	0	0	0	2	0.4	0.894427		3	0	3	0	4	2	1.87083		6	4	5	1.41421		0	0	0	0	4	0	0.666667	1.63299
Keratin, type I cytoskeletal 23	IPI00121462	48 kDa	14	15	0	5	7	10	8.5	5.68331		0	18	9	0	0	0	4.5	7.52994		5	0	0	0	2	1.4	2.19089		12	0	3	0	0	3	5.19615		4	2	3	1.41421		5	0	0	0	8	0	2.16667	3.48807
Isoform 1 of Calpain-12	IPI00318772	81 kDa	3	4	0	5	0	2	2.33333	2.06559		0	0	0	0	0	0	0	0		0	0	0	0	0	0	0		0	0	0	0	0	0	0		0	0	0	0		3	0	0	0	2	0	0.833333	1.32916
Isoform PLEC-0 of Plectin-1	IPI00230061	522 kDa	6	3	0	0	13	8	5	5.05964		7	4	2	2	9	19	7.16667	6.43169		2	0	0	0	0	0.4	0.894427		0	0	2	0	0	0.4	0.894427		2	2	2	0		4	0	0	0	2	2	1.33333	1.63299
Plasminogen activator inhibitor 2, macrophage	IPI00116606	46 kDa	6	6	0	6	6	0	4	3.09839		0	16	6	0	6	11	6.5	6.253		5	4	0	0	9	3.6	3.78153		0	4	6	0	0	2	2.82843		0	0	0	0		17	6	0	2	12	7	7.33333	6.31401
Eukaryotic initiation factor 4A-I	IPI00118676	46 kDa	9	7	0	0	3	9	4.66667	4.2269		0	4	0	0	0	7	1.83333	2.99444		2	2	0	0	3	1.4	1.34164		0	0	8	0	0	1.6	3.57771		3	0	1.5	2.12132		6	0	0	0	5	0	1.83333	2.85774
Nascent polypeptide-associated complex subunit alpha, muscle-specific form	IPI00111831	221 kDa	7	4	0	13	0	0	4	5.25357		0	4	5	0	7	6	3.66667	3.01109		0	0	0	0	0	0	0		3	0	5	0	0	1.6	2.30217		0	0	0	0		8	3	0	0	4	5	3.33333	3.07679
Isoform 2 of Cytosol aminopeptidase	IPI00828469	53 kDa	12	8	0	5	9	3	6.16667	4.35507		0	0	0	0	0	0	0	0		0	0	0	0	0	0	0		3	2	0	0	0	1	1.41421		0	0	0	0		8	0	0	0	3	0	1.83333	3.25064
Annexin A1	IPI00230395	39 kDa	0	2	0	0	10	7	3.16667	4.30891		7	9	7	7	7	14	8.5	2.81069		10	6	0	0	7	4.6	4.44972		6	0	4	0	0	2	2.82843		0	0	0	0		25	5	0	0	9	14	8.83333	9.57949
Hypothetical protein isoform 1	IPI00607069	15 kDa	0	5	0	0	0	0	0.833333	2.04124		0	3	6	0	0	4	2.16667	2.56255		0	0	0	0	3	0.6	1.34164		5	0	0	0	4	1.8	2.48998		0	0	0	0		5	0	0	0	0	0	0.833333	2.04124
60S acidic ribosomal protein P1	IPI00113377	11 kDa	0	0	0	0	0	0	0	0		0	5	0	0	0	0	0.833333	2.04124		0	0	0	0	0	0	0		2	4	0	0	0	1.2	1.78885		0	0	0	0		0	0	0	0	0	0	0	0
Isoform 1 of Prostatic acid phosphatase	IPI00410945	44 kDa	2	2	0	0	0	0	0.666667	1.0328		0	3	4	0	5	2	2.33333	2.06559		0	0	0	0	0	0	0		5	0	2	0	0	1.4	2.19089		0	0	0	0		0	0	0	0	5	0	0.833333	2.04124
Isoform 1 of Heterogeneous nuclear ribonucleoproteins A2/B1	IPI00828488	37 kDa	6	5	0	0	24	0	5.83333	9.30412		4	0	6	3	0	0	2.16667	2.56255		0	0	0	0	5	1	2.23607		0	0	8	0	0	1.6	3.57771		0	2	1	1.41421		0	5	0	0	4	10	3.16667	4.02078
Leucine-rich repeat-containing protein 15	IPI00330681	64 kDa	3	2	0	0	0	0	0.833333	1.32916		0	0	0	0	0	0	0	0		0	0	0	0	3	0.6	1.34164		5	2	3	0	5	3	2.12132		2	0	1	1.41421		4	3	0	0	0	0	1.16667	1.83485
Isoform A of Heat shock protein beta-1	IPI00128522	23 kDa	0	9	0	2	7	5	3.83333	3.76386		0	6	0	0	2	3	1.83333	2.40139		0	4	0	0	0	0.8	1.78885		9	7	0	0	4	4	4.06202		0	0	0	0		0	2	0	0	0	0	0.333333	0.816497
Isoform M2 of Pyruvate kinase isozymes M1/M2	IPI00407130	58 kDa	6	7	2	13	9	17	9	5.32917		2	3	0	2	7	6	3.33333	2.65832		0	2	0	0	2	0.8	1.09545		0	0	3	0	0	0.6	1.34164		0	0	0	0		5	0	0	0	0	0	0.833333	2.04124
Histone H2A.x	IPI00230264	15 kDa	0	0	0	0	0	0	0	0		17	3	3	0	16	13	8.66667	7.50111		0	0	0	0	11	2.2	4.91935		0	0	0	0	0	0	0		0	0	0	0		0	0	0	0	0	0	0	0
Histone H1.2	IPI00223713	21 kDa	0	0	0	8	0	4	2	3.34664		0	0	3	6	3	3	2.5	2.25832		14	0	0	0	0	2.8	6.26099		0	0	4	0	0	0.8	1.78885		3	20	11.5	12.0208		5	0	0	0	0	0	0.833333	2.04124
Isoform 2 of Thioredoxin reductase 1, cytoplasmic	IPI00469251	54 kDa	4	0	0	0	0	8	2	3.34664		2	0	0	0	5	0	1.16667	2.04124		0	5	0	0	0	1	2.23607		0	0	0	0	4	0.8	1.78885		8	2	5	4.24264		0	2	0	2	0	6	1.66667	2.33809
Sprr1b Cornifin-B	IPI00123460	17 kDa	9	0	0	0	0	0	1.5	3.67423		0	0	0	0	0	0	0	0		17	0	0	0	9	5.2	7.66159		0	0	0	0	0	0	0		0	0	0	0		0	0	0	0	0	0	0	0
Malate dehydrogenase, mitochondrial	IPI00323592	36 kDa	6	0	0	6	6	6	4	3.09839		0	0	2	0	7	4	2.16667	2.85774		2	0	0	0	0	0.4	0.894427		0	0	6	0	0	1.2	2.68328		0	0	0	0		9	0	0	0	0	0	1.5	3.67423
Isoform 2 of Plakophilin-3	IPI00135464 (+1)	90 kDa	4	3	7	9	9	8	6.66667	2.58199		2	6	4	0	5	10	4.5	3.44964		6	3	0	0	2	2.2	2.48998		0	0	4	0	0	0.8	1.78885		2	0	1	1.41421		5	4	0	2	9	2	3.66667	3.14113
60S acidic ribosomal protein P2	IPI00139795	12 kDa	6	4	12	10	4	9	7.5	3.33167		0	0	3	3	3	4	2.16667	1.7224		3	0	0	0	0	0.6	1.34164		3	2	4	2	6	3.4	1.67332		0	0	0	0		0	3	0	0	0	3	1	1.54919
Putative uncharacterized protein	IPI00553777	39 kDa	0	2	0	0	0	16	3	6.41872		0	0	0	0	0	0	0	0		0	0	0	0	0	0	0		0	0	0	0	0	0	0		2	0	1	1.41421		0	0	0	0	0	0	0	0
Profilin-1	IPI00224740	15 kDa	6	4	0	0	10	18	6.33333	6.86052		0	5	0	0	4	0	1.5	2.34521		7	5	0	0	0	2.4	3.36155		0	0	7	2	0	1.8	3.03315		0	0	0	0		4	0	0	0	0	0	0.666667	1.63299
60S acidic ribosomal protein P0	IPI00314950	34 kDa	7	4	0	10	0	4	4.16667	3.92003		3	3	2	0	9	5	3.66667	3.07679		0	0	0	0	5	1	2.23607		2	0	5	0	0	1.4	2.19089		0	0	0	0		0	0	0	0	0	0	0	0
Alpha-enolase	IPI00462072	47 kDa	6	7	0	0	7	13	5.5	4.9295		0	5	4	0	0	3	2	2.28035		3	0	0	0	0	0.6	1.34164		0	0	0	0	3	0.6	1.34164		0	2	1	1.41421		4	5	0	0	5	0	2.33333	2.58199
Protein-arginine deiminase type-4	IPI00129639	74 kDa	6	9	0	0	0	0	2.5	3.98748		0	0	4	0	6	0	1.66667	2.65832		0	3	0	0	3	1.2	1.64317		3	0	5	0	4	2.4	2.30217		0	0	0	0		5	3	0	0	4	3	2.5	2.07364
40S ribosomal protein S4, X isoform	IPI00331092	30 kDa	7	0	0	0	9	11	4.5	5.0892		0	4	2	0	6	4	2.66667	2.42212		0	0	0	0	0	0	0		0	0	0	0	0	0	0		0	0	0	0		7	0	0	0	5	3	2.5	3.01662
Retroviral-like aspartic protease 1	IPI00133071	37 kDa	9	5	0	0	0	0	2.33333	3.82971		0	0	0	0	0	0	0	0		0	0	0	0	0	0	0		0	0	0	0	0	0	0		0	0	0	0		0	0	0	0	0	0	0	0
ATP-dependent RNA helicase DDX3X	IPI00230035	73 kDa	2	9	0	3	0	0	2.33333	3.50238		0	7	6	0	8	10	5.16667	4.21505		7	3	0	0	8	3.6	3.78153		0	0	0	0	0	0	0		0	0	0	0		7	2	0	0	6	6	3.5	3.20936
Down syndrome cell adhesion molecule-like protein (Fragment)	IPI00408489	40 kDa	0	3	0	0	4	8	2.5	3.20936		0	3	0	0	5	3	1.83333	2.13698		4	0	0	0	0	0.8	1.78885		0	0	0	0	4	0.8	1.78885		0	0	0	0		3	0	0	0	0	3	1	1.54919
Elongation factor 1-gamma	IPI00318841	50 kDa	6	7	0	0	9	3	4.16667	3.76386		0	3	2	2	3	6	2.66667	1.96638		0	0	0	0	0	0	0		3	0	0	0	3	1.2	1.64317		0	0	0	0		3	0	0	0	0	0	0.5	1.22474
Putative uncharacterized protein	IPI00652436 (+1)	42 kDa	3	2	6	0	3	3	2.83333	1.94079		0	0	3	0	0	0	0.5	1.22474		0	0	0	0	3	0.6	1.34164		0	0	3	0	3	1.2	1.64317		0	0	0	0		4	3	0	0	7	4	3	2.68328
Elongation factor 1-beta	IPI00320208	25 kDa	7	0	0	0	0	8	2.5	3.88587		3	0	3	0	0	4	1.66667	1.8619		3	0	0	0	2	1	1.41421		2	0	0	0	4	1.2	1.78885		0	0	0	0		6	0	0	0	0	0	1	2.44949
S+A141imilar to valosin isoform 1	IPI00676914	89 kDa	6	22	3	5	6	4	7.66667	7.11805		0	3	3	0	0	3	1.5	1.64317		0	0	0	0	2	0.4	0.894427		0	0	0	0	0	0	0		0	0	0	0		0	0	0	0	0	0	0	0
Krt10 keratin complex 1, acidic, gene 10	IPI00755181	57 kDa	0	0	8	0	0	0	1.33333	3.26599		0	0	0	0	0	0	0	0		0	0	0	0	0	0	0		0	0	0	0	0	0	0		3	0	1.5	2.12132		0	0	0	0	0	0	0	0
Gm8842 hypothetical protein isoform 2	IPI00752723	31 kDa	3	6	0	0	0	0	1.5	2.50998		3	7	3	0	4	3	3.33333	2.25093		0	0	0	0	4	0.8	1.78885		0	0	3	0	0	0.6	1.34164		0	0	0	0		5	3	0	0	3	5	2.66667	2.25093
Keratin, type II cytoskeletal 1	IPI00625729	66 kDa	0	0	9	0	0	0	1.5	3.67423		0	0	0	0	0	0	0	0		0	0	0	0	0	0	0		0	0	0	0	0	0	0		0	0	0	0		0	0	0	0	0	0	0	0
Hypothetical protein isoform 2	IPI00265107	30 kDa	3	0	0	0	0	6	1.5	2.50998		0	4	0	2	5	8	3.16667	3.12517		0	2	0	0	5	1.4	2.19089		0	0	0	0	0	0	0		0	0	0	0		2	0	0	0	6	3	1.83333	2.40139
40S ribosomal protein S8	IPI00466820 (+3)	24 kDa	3	4	0	8	4	0	3.16667	2.99444		4	2	3	2	6	9	4.33333	2.73252		5	4	0	0	0	1.8	2.48998		0	0	0	0	0	0	0		0	0	0	0		2	0	0	0	6	2	1.66667	2.33809
Phosphatidylethanolamine-binding protein 1	IPI00137730	21 kDa	2	3	0	0	6	6	2.83333	2.71416		0	0	0	0	0	4	0.666667	1.63299		0	0	0	0	0	0	0		0	0	0	0	0	0	0		0	0	0	0		0	0	0	0	3	5	1.33333	2.16025
ATP synthase subunit alpha, mitochondrial	IPI00130280	60 kDa	3	0	0	0	7	0	1.66667	2.87518		0	0	0	0	0	0	0	0		0	0	0	0	0	0	0		0	0	0	0	2	0.4	0.894427		2	0	1	1.41421		0	0	0	0	0	0	0	0
Phosphoglycerate mutase 1	IPI00457898	29 kDa	2	6	0	0	6	0	2.33333	2.94392		0	4	2	0	0	0	1	1.67332		4	0	0	0	0	0.8	1.78885		0	0	0	0	0	0	0		0	0	0	0		5	0	0	0	3	3	1.83333	2.13698
Tubulin beta-2B chain	IPI00109061 (+1)	50 kDa	0	0	0	0	11	15	4.33333	6.8313		0	0	0	0	2	0	0.333333	0.816497		0	0	0	0	0	0	0		0	0	0	0	0	0	0		0	0	0	0		0	0	0	0	0	0	0	0
Putative uncharacterized protein	IPI00224729	51 kDa	5	5	0	0	0	0	1.66667	2.58199		0	0	0	3	3	5	1.83333	2.13698		5	0	0	0	0	1	2.23607		0	0	4	0	0	0.8	1.78885		0	0	0	0		4	0	0	0	4	0	1.33333	2.06559
Histone H1.5	IPI00230133	23 kDa	0	0	0	2	0	0	0.333333	0.816497		0	0	2	4	0	2	1.33333	1.63299		4	0	0	0	3	1.4	1.94936		0	0	0	0	0	0	0		0	8	4	5.65685		0	2	0	0	0	0	0.333333	0.816497
Guanine nucleotide-binding protein subunit beta-2-like 1	IPI00317740	35 kDa	5	0	4	9	0	4	3.66667	3.38625		0	2	2	0	0	2	1	1.09545		0	0	0	0	0	0	0		0	0	0	0	2	0.4	0.894427		0	0	0	0		0	0	0	0	0	0	0	0
Transmembrane glycoprotein NMB	IPI00311808 (+1)	64 kDa	0	0	0	0	0	0	0	0		0	0	0	0	0	0	0	0		0	4	0	0	0	0.8	1.78885		0	0	0	0	0	0	0		0	0	0	0		0	5	0	0	0	0	0.833333	2.04124
Histone H3.1	IPI00553538	15 kDa	2	4	0	0	0	0	1	1.67332		0	3	4	0	0	0	1.16667	1.83485		0	0	0	0	0	0	0		0	0	0	0	0	0	0		0	0	0	0		0	0	0	0	0	0	0	0
78 kDa glucose-regulated protein	IPI00319992	72 kDa	2	3	0	6	6	9	4.33333	3.26599		0	0	0	0	0	0	0	0		0	0	0	0	0	0	0		0	0	0	0	0	0	0		0	0	0	0		0	0	0	0	0	0	0	0
Histone H2A.Z	IPI00331734	14 kDa	0	0	0	0	0	0	0	0		5	4	0	3	5	0	2.83333	2.31661		0	4	0	0	3	1.4	1.94936		0	0	0	0	0	0	0		0	0	0	0		7	0	0	0	5	7	3.16667	3.54495
60S ribosomal protein L6	IPI00313222 (+1)	34 kDa	0	2	0	0	0	0	0.333333	0.816497		0	4	2	0	9	5	3.33333	3.4448		0	0	0	0	8	1.6	3.57771		0	0	3	0	0	0.6	1.34164		0	0	0	0		5	0	0	0	0	0	0.833333	2.04124
Peroxisomal carnitine O-octanoyltransferase	IPI00120165	70 kDa	3	0	0	0	0	2	0.833333	1.32916		5	5	3	2	7	8	5	2.28035		0	0	0	0	3	0.6	1.34164		4	0	2	0	0	1.2	1.78885		0	0	0	0		3	0	0	0	0	2	0.833333	1.32916
Lectin, galactose binding, soluble 7	IPI00468187	15 kDa	2	0	0	0	0	0	0.333333	0.816497		0	0	0	0	5	2	1.16667	2.04124		0	0	0	0	0	0	0		0	0	0	0	0	0	0		0	0	0	0		0	0	0	0	0	0	0	0
Heterogeneous nuclear ribonucleoprotein A/B	IPI00117288	31 kDa	3	4	0	0	3	0	1.66667	1.8619		0	5	0	0	3	4	2	2.28035		0	3	0	0	0	0.6	1.34164		2	0	4	0	0	1.2	1.78885		0	0	0	0		4	3	0	0	4	3	2.33333	1.8619
Protein S100-A11	IPI00119202 (+1)	11 kDa	0	3	0	0	0	0	0.5	1.22474		3	5	4	0	9	10	5.16667	3.76386		0	0	0	0	6	1.2	2.68328		0	0	0	0	0	0	0		0	0	0	0		7	0	0	0	5	5	2.83333	3.18852
Keratin, type I cuticular Ha6	IPI00676959	53 kDa	0	0	0	0	0	0	0	0		2	0	3	0	0	5	1.66667	2.06559		2	0	0	0	0	0.4	0.894427		0	0	0	0	0	0	0		0	0	0	0		0	0	0	0	0	0	0	0
Dihydropyrimidinase-related protein 3	IPI00122349 (+2)	62 kDa	4	2	0	0	0	0	1	1.67332		0	5	3	0	0	0	1.33333	2.16025		0	0	0	0	0	0	0		0	0	0	0	0	0	0		0	0	0	0		0	0	0	0	5	0	0.833333	2.04124
Putative uncharacterized protein	IPI00132089	83 kDa	4	2	0	0	0	5	1.83333	2.2286		0	0	0	0	0	0	0	0		0	0	0	0	0	0	0		0	0	2	0	0	0.4	0.894427		3	0	1.5	2.12132		0	0	0	0	3	0	0.5	1.22474
Poly(rC)-binding protein 1	IPI00128904	37 kDa	4	4	0	0	0	3	1.83333	2.04124		0	3	0	0	3	5	1.83333	2.13698		0	0	0	0	3	0.6	1.34164		0	0	0	0	0	0	0		0	0	0	0		0	0	0	0	0	0	0	0
71 kDa protein	IPI00875096	71 kDa	0	0	6	0	0	0	1	2.44949		0	0	0	0	0	0	0	0		0	0	0	0	0	0	0		0	0	0	0	0	0	0		0	0	0	0		0	0	0	0	0	0	0	0
S+A168imilar to ribosomal protein L11	IPI00340036	23 kDa	0	0	0	0	0	0	0	0		0	0	0	0	0	0	0	0		0	0	0	0	0	0	0		0	0	0	0	0	0	0		0	0	0	0		0	0	0	0	0	0	0	0
Polyadenylate-binding protein 1	IPI00124287 (+1)	71 kDa	2	6	0	2	0	2	2	2.19089		0	4	0	0	0	0	0.666667	1.63299		0	0	0	0	0	0	0		0	0	0	0	0	0	0		0	0	0	0		0	0	0	0	7	0	1.16667	2.85774
RIKEN cDNA C330005M16 gene	IPI00226445	57 kDa	0	0	0	0	0	4	0.666667	1.63299		0	0	0	0	0	0	0	0		0	0	0	0	0	0	0		0	0	0	0	0	0	0		0	0	0	0		0	0	0	0	0	0	0	0
60S ribosomal protein L4	IPI00111412	47 kDa	3	0	0	0	7	0	1.66667	2.87518		0	0	4	0	4	0	1.33333	2.06559		0	0	0	0	0	0	0		0	0	0	0	0	0	0		0	0	0	0		0	0	0	0	0	0	0	0
Heat shock 70 kDa protein 1A	IPI00798482	70 kDa	3	5	0	3	0	0	1.83333	2.13698		0	0	0	0	0	0	0	0		0	0	0	0	0	0	0		0	0	0	0	0	0	0		0	0	0	0		0	0	0	0	0	0	0	0
Serinc2 Serine incorporator 2	IPI00880534	45 kDa	3	5	0	0	0	0	1.33333	2.16025		0	2	0	3	0	0	0.833333	1.32916		3	0	0	0	0	0.6	1.34164		0	0	0	4	2	1.2	1.78885		5	0	2.5	3.53553		0	0	0	0	0	0	0	0
Isoform 1 of Calcium-activated potassium channel subunit alpha-1	IPI00410901 (+2)	134 kDa	0	0	0	0	0	0	0	0		4	0	0	3	0	3	1.66667	1.8619		0	0	0	0	0	0	0		0	0	0	2	0	0.4	0.894427		0	0	0	0		0	0	0	0	0	0	0	0
Collagen alpha-2(I) chain	IPI00222188	130 kDa	0	0	0	0	0	0	0	0		0	0	0	0	0	0	0	0		0	0	0	0	0	0	0		0	0	0	0	0	0	0		3	0	1.5	2.12132		0	0	2	0	0	0	0.333333	0.816497
Ezrin	IPI00330862	69 kDa	0	2	0	0	0	0	0.333333	0.816497		2	6	3	3	4	3	3.5	1.3784		0	0	0	0	0	0	0		0	0	0	0	0	0	0		0	0	0	0		3	0	0	0	5	5	2.16667	2.48328
Eukaryotic translation initiation factor 5A-1	IPI00108125	17 kDa	4	4	0	0	0	0	1.33333	2.06559		0	4	3	0	2	0	1.5	1.76068		0	0	0	2	0	0.4	0.894427		2	0	0	0	0	0.4	0.894427		0	0	0	0		7	0	0	0	4	0	1.83333	2.99444
Protein FAM83H	IPI00227516	131 kDa	2	0	0	0	0	0	0.333333	0.816497		0	0	0	0	0	0	0	0		0	0	0	0	0	0	0		0	0	0	0	0	0	0		0	0	0	0		0	0	0	0	0	0	0	0
60S ribosomal protein L7	IPI00311236	31 kDa	0	5	0	0	0	0	0.833333	2.04124		0	2	2	0	0	2	1	1.09545		0	0	0	0	0	0	0		0	0	0	0	0	0	0		0	0	0	0		4	0	0	0	5	0	1.5	2.34521
40S ribosomal protein S18	IPI00317590 (+2)	18 kDa	0	4	0	0	3	2	1.5	1.76068		0	0	0	0	0	0	0	0		0	0	0	0	0	0	0		0	0	0	0	0	0	0		0	0	0	0		0	0	0	0	0	0	0	0
40S ribosomal protein S25	IPI00137735	14 kDa	4	0	0	0	0	0	0.666667	1.63299		0	0	0	0	3	0	0.5	1.22474		0	0	0	0	0	0	0		0	0	0	0	0	0	0		0	0	0	0		0	0	0	0	0	0	0	0
Proliferation-associated protein 2G4	IPI00119305	44 kDa	0	2	0	0	4	5	1.83333	2.2286		0	0	0	0	4	0	0.666667	1.63299		0	0	0	0	0	0	0		0	0	0	0	0	0	0		0	0	0	0		0	0	0	0	3	0	0.5	1.22474
60S ribosomal protein L8	IPI00137787	28 kDa	2	4	0	0	0	0	1	1.67332		0	0	0	0	3	0	0.5	1.22474		0	0	0	0	0	0	0		0	0	0	0	0	0	0		0	0	0	0		0	0	0	0	0	0	0	0
Non-specific cytotoxic cell receptor protein 1 homolog	IPI00310239	33 kDa	0	0	0	0	0	0	0	0		3	0	3	6	3	5	3.33333	2.06559		0	0	0	0	0	0	0		0	0	0	0	0	0	0		0	0	0	0		0	0	0	0	0	0	0	0
Fatty acid synthase	IPI00113223	272 kDa	4	7	0	0	6	5	3.66667	3.01109		0	0	0	0	5	4	1.5	2.34521		0	0	0	0	0	0	0		0	0	0	0	0	0	0		0	0	0	0		0	0	0	0	0	0	0	0
Keratin, type II cytoskeletal 2 oral	IPI00346834	63 kDa	0	0	0	0	0	0	0	0		0	0	0	2	0	0	0.333333	0.816497		0	0	0	0	0	0	0		0	0	0	0	0	0	0		0	0	0	0		0	2	0	0	0	0	0.333333	0.816497
40S ribosomal protein S24	IPI00465568	16 kDa	0	4	0	0	0	0	0.666667	1.63299		0	2	0	0	0	3	0.833333	1.32916		0	0	0	0	0	0	0		0	0	0	0	3	0.6	1.34164		0	0	0	0		5	0	0	0	3	4	2	2.28035
Cystatin-A	IPI00285126	11 kDa	3	3	0	0	4	0	1.66667	1.8619		2	3	0	3	5	4	2.83333	1.7224		0	0	0	0	0	0	0		0	0	0	0	0	0	0		0	0	0	0		0	0	0	0	0	0	0	0
Keratin, type II cytoskeletal 5	IPI00139301	62 kDa	0	0	0	0	0	0	0	0		2	0	0	3	0	4	1.5	1.76068		0	0	0	0	0	0	0		0	0	0	0	0	0	0		0	4	2	2.82843		0	0	0	0	0	0	0	0
Putative uncharacterized protein	IPI00126248	121 kDa	0	3	0	0	0	2	0.833333	1.32916		0	2	3	0	4	6	2.5	2.34521		0	0	0	0	2	0.4	0.894427		0	0	0	0	0	0	0		0	0	0	0		3	0	0	0	0	0	0.5	1.22474
Isoform 1 of Rab GDP dissociation inhibitor beta	IPI00122565 (+1)	51 kDa	3	0	0	0	3	0	1	1.54919		0	4	0	0	3	5	2	2.28035		0	0	0	0	0	0	0		0	2	2	0	0	0.8	1.09545		0	0	0	0		0	0	0	0	0	0	0	0
Cdsn Corneodesmosin	IPI00380389	54 kDa	0	0	0	0	0	0	0	0		0	0	0	0	0	0	0	0		0	0	0	0	0	0	0		0	0	0	0	0	0	0		0	0	0	0		0	0	0	0	0	0	0	0
Keratin, type II cytoskeletal 80	IPI00660358	51 kDa	0	0	0	0	0	0	0	0		0	2	0	0	3	8	2.16667	3.12517		3	0	0	0	0	0.6	1.34164		0	0	0	2	0	0.4	0.894427		0	3	1.5	2.12132		0	0	0	0	0	0	0	0
60S ribosomal protein L15	IPI00273803 (+4)	24 kDa	0	3	0	0	0	0	0.5	1.22474		0	0	0	0	0	4	0.666667	1.63299		0	0	0	0	0	0	0		0	0	0	0	0	0	0		0	0	0	0		0	0	0	0	0	0	0	0
Peroxiredoxin-2	IPI00117910	22 kDa	2	0	0	4	3	0	1.5	1.76068		0	0	0	0	5	4	1.5	2.34521		0	0	0	0	0	0	0		0	0	0	0	0	0	0		0	0	0	0		4	5	0	0	0	0	1.5	2.34521
Ubiquitin-like modifier-activating enzyme 1	IPI00123313	118 kDa	2	0	0	0	0	0	0.333333	0.816497		0	0	0	0	4	6	1.66667	2.65832		3	4	0	0	0	1.4	1.94936		0	0	0	0	2	0.4	0.894427		0	0	0	0		3	0	0	0	3	4	1.66667	1.8619
Transglutaminase y	IPI00468609	79 kDa	0	2	0	0	4	0	1	1.67332		0	0	0	0	3	4	1.16667	1.83485		0	0	0	0	0	0	0		0	0	0	0	0	0	0		0	0	0	0		0	0	0	0	0	0	0	0
40S ribosomal protein S9	IPI00420726	23 kDa	0	0	0	0	0	0	0	0		0	0	0	0	0	0	0	0		0	0	0	0	0	0	0		0	0	0	0	0	0	0		0	0	0	0		0	0	0	0	3	0	0.5	1.22474
60S ribosomal protein L30	IPI00222549 (+1)	13 kDa	3	0	0	0	0	0	0.5	1.22474		0	0	0	0	0	0	0	0		0	0	0	0	0	0	0		0	0	0	0	0	0	0		0	0	0	0		0	0	0	0	0	0	0	0
Catenin alpha-1	IPI00112963	100 kDa	3	5	0	0	2	0	1.66667	2.06559		0	6	0	0	2	4	2	2.52982		0	0	0	0	0	0	0		0	0	0	0	0	0	0		0	0	0	0		0	0	0	0	4	0	0.666667	1.63299
60S ribosomal protein L3	IPI00321170 (+1)	46 kDa	6	2	0	0	0	0	1.33333	2.42212		0	5	0	0	0	0	0.833333	2.04124		0	0	0	0	0	0	0		0	0	0	0	0	0	0		0	0	0	0		4	0	0	0	4	0	1.33333	2.06559
Fascin	IPI00353563	55 kDa	0	4	0	0	0	0	0.666667	1.63299		0	4	0	0	0	4	1.33333	2.06559		0	0	0	0	0	0	0		0	0	0	0	0	0	0		0	0	0	0		0	0	0	0	0	0	0	0
Farnesyl pyrophosphate synthase	IPI00120457	41 kDa	0	3	0	0	0	0	0.5	1.22474		3	5	0	0	7	6	3.5	3.01662		0	0	0	0	4	0.8	1.78885		0	0	0	0	0	0	0		0	0	0	0		7	0	0	0	0	2	1.5	2.81069
Splicing factor, proline- and glutamine-rich	IPI00129430	75 kDa	0	0	0	0	0	0	0	0		2	3	0	0	0	2	1.16667	1.32916		0	0	0	0	0	0	0		0	0	0	0	0	0	0		0	0	0	0		0	2	0	0	2	0	0.666667	1.0328
Fatty acid-binding protein, epidermal	IPI00114162	15 kDa	5	3	0	0	0	0	1.33333	2.16025		0	0	0	0	0	0	0	0		0	0	0	0	0	0	0		0	0	0	0	0	0	0		0	0	0	0		0	0	0	0	0	0	0	0
Isoform 2 of Heterogeneous nuclear ribonucleoprotein D0	IPI00230086 (+1)	36 kDa	0	0	0	0	3	0	0.5	1.22474		0	0	0	0	0	0	0	0		0	2	0	0	0	0.4	0.894427		0	0	0	0	0	0	0		0	0	0	0		0	0	0	0	0	2	0.333333	0.816497
Isoform 3 of Elongation factor 1-delta	IPI00944009	73 kDa	7	0	0	0	2	0	1.5	2.81069		0	2	0	0	4	3	1.5	1.76068		0	0	0	0	0	0	0		0	0	0	0	0	0	0		0	0	0	0		3	0	0	0	0	0	0.5	1.22474
Transaldolase	IPI00124692	37 kDa	0	0	0	0	0	0	0	0		0	0	0	0	3	4	1.16667	1.83485		0	0	0	0	0	0	0		0	0	0	0	0	0	0		0	0	0	0		3	0	0	0	0	0	0.5	1.22474
A+A209bsent in melanoma 1	IPI00848478	185 kDa	0	0	0	0	0	0	0	0		0	0	0	0	0	0	0	0		0	0	0	0	0	0	0		0	0	0	0	0	0	0		4	0	2	2.82843		0	0	0	0	0	0	0	0
60S ribosomal protein L12	IPI00849793	18 kDa	0	0	0	0	0	0	0	0		0	0	0	0	0	0	0	0		0	0	0	0	0	0	0		0	0	0	0	0	0	0		0	0	0	0		2	0	0	0	0	0	0.333333	0.816497
Gm5805 similar to 40S ribosomal protein S14 isoform 1	IPI00112407 (+1)	16 kDa	0	2	0	0	2	5	1.5	1.97484		0	0	0	0	3	5	1.33333	2.16025		0	0	0	0	0	0	0		0	0	2	0	0	0.4	0.894427		0	0	0	0		0	0	0	0	0	0	0	0
40S ribosomal protein S3a	IPI00331345 (+1)	30 kDa	0	2	0	0	0	0	0.333333	0.816497		0	5	0	0	5	0	1.66667	2.58199		0	0	0	0	0	0	0		0	0	0	0	0	0	0		0	0	0	0		0	0	0	0	0	0	0	0
ADP/ATP translocase 2	IPI00127841	33 kDa	3	2	0	0	0	0	0.833333	1.32916		0	0	0	0	0	0	0	0		0	0	0	0	0	0	0		0	0	0	0	0	0	0		0	0	0	0		0	0	0	0	0	0	0	0
Clathrin heavy chain 1	IPI00169916 (+1)	192 kDa	0	0	0	0	0	0	0	0		0	0	0	0	0	0	0	0		0	0	0	0	0	0	0		0	0	0	0	0	0	0		0	0	0	0		4	0	0	0	0	0	0.666667	1.63299
Rho GDP-dissociation inhibitor 1	IPI00322312	23 kDa	4	5	0	0	0	3	2	2.28035		0	3	2	0	3	3	1.83333	1.47196		0	0	0	0	0	0	0		0	0	0	0	0	0	0		0	0	0	0		0	0	0	0	0	0	0	0
Polypyrimidine tract-binding protein 1	IPI00749991	56 kDa	3	0	0	0	0	0	0.5	1.22474		0	0	0	0	2	0	0.333333	0.816497		0	0	0	0	0	0	0		0	0	0	0	0	0	0		0	0	0	0		4	0	0	0	6	4	2.33333	2.65832
Isoform 1 of Non-POU domain-containing octamer-binding protein	IPI00320016	55 kDa	0	0	0	0	0	0	0	0		3	0	0	0	0	3	1	1.54919		0	0	0	0	0	0	0		0	0	0	0	0	0	0		0	0	0	0		3	0	0	0	0	0	0.5	1.22474
Solute carrier family 3, member 2 isoform a	IPI00930882	62 kDa	2	0	0	0	0	0	0.333333	0.816497		0	0	0	0	0	0	0	0		0	0	0	0	0	0	0		0	0	0	0	0	0	0		0	0	0	0		0	0	0	0	0	0	0	0
Destrin	IPI00127942	19 kDa	0	0	0	0	0	0	0	0		0	0	0	0	0	4	0.666667	1.63299		0	0	0	0	0	0	0		0	0	0	0	0	0	0		0	0	0	0		0	0	0	0	0	0	0	0
V-type proton ATPase subunit B, brain isoform	IPI00119113	57 kDa	5	4	0	0	0	0	1.5	2.34521		0	0	0	0	0	0	0	0		0	0	0	0	0	0	0		0	0	0	0	0	0	0		0	0	0	0		0	0	0	0	0	0	0	0
Transgelin-2	IPI00125778	22 kDa	0	0	0	0	5	0	0.833333	2.04124		0	0	0	0	3	4	1.16667	1.83485		0	0	0	0	0	0	0		0	0	0	0	0	0	0		0	0	0	0		3	0	0	0	2	2	1.16667	1.32916
Isoform C of Lamin-A/C	IPI00400300 (+1)	65 kDa	0	0	0	0	3	0	0.5	1.22474		0	0	0	0	0	0	0	0		0	0	0	0	0	0	0		0	0	0	0	0	0	0		0	0	0	0		0	0	0	0	0	0	0	0
Eukaryotic translation initiation factor 3 subunit A	IPI00129276	162 kDa	0	0	0	0	2	2	0.666667	1.0328		0	0	0	0	4	0	0.666667	1.63299		0	0	0	0	0	0	0		0	0	0	0	0	0	0		0	0	0	0		2	0	0	0	0	0	0.333333	0.816497
Isoform 1 of Heterogeneous nuclear ribonucleoprotein F	IPI00226073 (+1)	46 kDa	0	0	0	0	0	0	0	0		0	0	0	0	4	0	0.666667	1.63299		0	0	0	0	0	0	0		0	0	0	0	0	0	0		0	0	0	0		0	0	0	0	3	0	0.5	1.22474
Transketolase	IPI00137409	68 kDa	0	3	0	0	2	0	0.833333	1.32916		0	0	0	0	0	0	0	0		0	0	0	0	2	0.4	0.894427		0	0	0	0	0	0	0		0	0	0	0		0	0	0	0	4	0	0.666667	1.63299
Protein disulfide-isomerase A3	IPI00230108	57 kDa	0	0	0	0	0	0	0	0		0	0	0	0	3	5	1.33333	2.16025		0	0	0	0	4	0.8	1.78885		0	0	0	0	0	0	0		0	0	0	0		0	0	0	0	0	0	0	0
Vwf Isoform 1 of von Willebrand factor	IPI00798576	309 kDa	0	0	0	2	0	0	0.333333	0.816497		0	0	0	0	0	0	0	0		0	0	0	0	0	0	0		0	0	0	0	0	0	0		0	0	0	0		0	0	0	0	0	0	0	0
Tubulin beta-6 chain	IPI00122928	50 kDa	0	0	0	0	0	3	0.5	1.22474		0	0	0	0	0	0	0	0		0	0	0	0	0	0	0		0	0	0	0	0	0	0		0	0	0	0		0	0	0	0	0	0	0	0
Ras-related protein Rab-7a	IPI00408892	23 kDa	0	2	0	0	0	4	1	1.67332		0	0	0	0	2	2	0.666667	1.0328		0	0	0	0	0	0	0		0	0	2	0	0	0.4	0.894427		0	0	0	0		2	0	0	0	0	2	0.666667	1.0328
Calmodulin	IPI00761696	17 kDa	6	3	0	0	0	0	1.5	2.50998		0	0	0	0	0	0	0	0		0	0	0	0	0	0	0		4	3	0	0	0	1.4	1.94936		0	0	0	0		0	0	2	0	0	0	0.333333	0.816497
Hypothetical protein	IPI00889222 (+1)	24 kDa	0	0	0	0	3	0	0.5	1.22474		0	2	0	0	0	0	0.333333	0.816497		5	0	0	0	0	1	2.23607		0	0	0	0	0	0	0		0	0	0	0		0	0	0	0	0	0	0	0
Cytoplasmic dynein 1 heavy chain 1	IPI00119876	532 kDa	2	0	0	0	0	0	0.333333	0.816497		0	0	0	0	0	2	0.333333	0.816497		0	0	0	0	2	0.4	0.894427		2	0	0	0	0	0.4	0.894427		0	0	0	0		0	0	0	0	0	0	0	0
Isoform 1 of Reticulon-3	IPI00470981 (+1)	104 kDa	4	2	0	0	0	0	1	1.67332		0	0	0	0	0	0	0	0		0	0	0	0	0	0	0		0	0	0	0	0	0	0		0	0	0	0		0	0	0	0	0	0	0	0
P4hb Putative uncharacterized protein	IPI00122815 (+1)	57 kDa	0	6	0	0	0	0	1	2.44949		0	2	0	0	0	0	0.333333	0.816497		0	0	0	0	0	0	0		0	0	0	0	0	0	0		0	0	0	0		0	0	0	0	0	0	0	0
Isoform 1 of Heterogeneous nuclear ribonucleoprotein K	IPI00223253 (+3)	51 kDa	0	0	0	0	0	0	0	0		0	0	0	0	0	2	0.333333	0.816497		0	0	0	0	0	0	0		0	0	0	0	0	0	0		0	0	0	0		6	0	0	0	0	3	1.5	2.50998
Similar to Rps16 protein	IPI00850220	18 kDa	0	0	0	0	2	0	0.333333	0.816497		0	0	0	0	0	0	0	0		0	0	0	0	0	0	0		0	0	0	0	0	0	0		0	0	0	0		2	0	0	0	0	0	0.333333	0.816497
40S ribosomal protein S6	IPI00113655	29 kDa	0	2	0	0	0	0	0.333333	0.816497		0	0	0	0	2	0	0.333333	0.816497		0	0	0	0	0	0	0		0	0	0	0	0	0	0		0	0	0	0		0	0	0	0	0	2	0.333333	0.816497
Trim29 Tripartite motif-containing protein 29	IPI00336913	66 kDa	0	0	0	0	0	0	0	0		0	0	0	0	0	0	0	0		0	0	0	0	0	0	0		0	0	0	0	0	0	0		0	0	0	0		0	0	0	0	3	0	0.5	1.22474
6-phosphogluconate dehydrogenase, decarboxylating	IPI00466919 (+1)	53 kDa	0	3	0	0	0	4	1.16667	1.83485		0	0	0	0	0	0	0	0		0	0	0	0	3	0.6	1.34164		0	0	0	0	0	0	0		0	0	0	0		0	0	0	0	0	0	0	0
Triosephosphate isomerase 1	IPI00467833	32 kDa	0	3	0	0	0	0	0.5	1.22474		0	0	0	0	2	0	0.333333	0.816497		0	0	0	0	0	0	0		0	0	0	0	0	0	0		0	0	0	0		0	0	0	0	0	0	0	0
S100 calcium binding protein A16	IPI00109409 (+1)	14 kDa	0	4	0	0	0	0	0.666667	1.63299		0	0	0	0	0	0	0	0		5	0	0	0	0	1	2.23607		0	0	0	0	0	0	0		0	0	0	0		0	0	0	0	0	0	0	0
Similar to Cofilin-1	IPI00848816 (+1)	19 kDa	0	0	0	0	0	0	0	0		0	0	0	0	0	0	0	0		0	3	0	0	2	1	1.41421		0	0	0	0	0	0	0		0	0	0	0		0	0	0	0	2	0	0.333333	0.816497
Isoform 1 of Heterogeneous nuclear ribonucleoprotein Q	IPI00406117	70 kDa	2	0	0	0	0	0	0.333333	0.816497		0	0	0	0	0	0	0	0		0	0	0	0	3	0.6	1.34164		0	0	0	0	0	0	0		0	0	0	0		0	0	0	0	0	0	0	0
Eukaryotic translation initiation factor 2 subunit 3, X-linked	IPI00230415 (+2)	51 kDa	0	0	0	0	0	0	0	0		0	2	0	0	0	0	0.333333	0.816497		0	0	0	0	0	0	0		0	0	0	0	0	0	0		0	0	0	0		2	0	0	0	0	0	0.333333	0.816497
Spliceosome RNA helicase Bat1	IPI00409462	49 kDa	0	0	0	0	0	0	0	0		0	0	0	0	0	0	0	0		0	0	0	0	0	0	0		0	0	0	0	0	0	0		0	0	0	0		2	0	0	0	2	0	0.666667	1.0328
H+A246ypothetical protein isoform 4	IPI00670735 (+1)	62 kDa	0	0	0	0	0	3	0.5	1.22474		0	0	0	0	0	0	0	0		0	0	0	0	0	0	0		0	0	0	0	0	0	0		0	0	0	0		0	0	0	0	0	0	0	0
Tchh similar to hCG1642996	IPI00659323	188 kDa	0	0	0	0	0	0	0	0		0	0	0	0	0	0	0	0		0	0	0	0	0	0	0		0	0	13	11	0	4.8	6.6106		0	0	0	0		0	0	0	0	0	0	0	0
60S ribosomal protein L18	IPI00555113	22 kDa	0	0	0	0	2	0	0.333333	0.816497		0	0	0	0	0	0	0	0		0	0	0	0	0	0	0		0	0	0	0	0	0	0		0	0	0	0		0	2	0	0	0	2	0.666667	1.0328
Krt15 keratin 15	IPI00225378	49 kDa	0	0	0	0	0	0	0	0		0	0	0	0	0	0	0	0		2	0	0	0	0	0.4	0.894427		0	0	0	0	0	0	0		0	7	3.5	4.94975		0	0	0	0	0	0	0	0
Nebulin	IPI00720238	801 kDa	0	4	0	0	0	0	0.666667	1.63299		0	0	0	0	0	0	0	0		0	0	0	0	0	0	0		0	0	0	0	0	0	0		3	0	1.5	2.12132		4	0	0	0	0	0	0.666667	1.63299
Beta-actin-like protein 2	IPI00221528	42 kDa	0	3	0	0	0	0	0.5	1.22474		0	0	0	0	0	0	0	0		0	2	0	0	0	0.4	0.894427		0	0	0	0	0	0	0		0	0	0	0		0	0	0	0	2	0	0.333333	0.816497
Endoplasmin	IPI00129526	92 kDa	0	3	0	0	2	0	0.833333	1.32916		0	0	0	0	0	0	0	0		0	0	0	0	0	0	0		0	0	0	0	0	0	0		0	0	0	0		0	0	0	0	0	0	0	0
Glutathione S-transferase omega-1	IPI00114285	27 kDa	0	0	0	0	0	0	0	0		0	0	0	0	0	3	0.5	1.22474		0	0	0	0	0	0	0		0	0	0	0	0	0	0		0	0	0	0		3	0	0	0	0	0	0.5	1.22474
Periplakin	IPI00129193	204 kDa	0	0	0	0	0	0	0	0		0	0	0	0	4	4	1.33333	2.06559		0	0	0	0	0	0	0		0	0	0	0	0	0	0		0	0	0	0		0	0	0	0	0	0	0	0
Seryl-aminoacyl-tRNA synthetase, isoform CRA_b	IPI00225307 (+1)	61 kDa	2	3	0	0	0	0	0.833333	1.32916		0	0	0	0	0	0	0	0		0	0	0	0	0	0	0		0	0	0	0	0	0	0		0	0	0	0		0	0	0	0	0	0	0	0
Glucose-6-phosphate 1-dehydrogenase X	IPI00228385	59 kDa	0	0	0	0	0	0	0	0		0	0	0	0	0	0	0	0		0	0	0	0	0	0	0		0	0	0	0	0	0	0		0	0	0	0		0	0	0	0	0	0	0	0
6-phosphogluconolactonase	IPI00132080	27 kDa	0	0	0	0	2	0	0.333333	0.816497		0	0	0	0	2	2	0.666667	1.0328		0	0	0	0	0	0	0		0	0	0	0	0	0	0		0	0	0	0		2	0	0	0	0	0	0.333333	0.816497
1700009N14Rik RIKEN cDNA 1700009N14 gene	IPI00127109	24 kDa	2	0	0	0	0	0	0.333333	0.816497		0	0	0	0	0	0	0	0		0	0	0	0	0	0	0		0	0	0	0	0	0	0		0	0	0	0		0	0	0	0	0	0	0	0
Isoform 1 of Heterogeneous nuclear ribonucleoprotein M	IPI00132443 (+3)	78 kDa	0	0	0	0	0	0	0	0		2	0	0	0	0	0	0.333333	0.816497		0	0	0	0	0	0	0		0	0	0	0	0	0	0		0	0	0	0		0	0	0	0	0	0	0	0
146 kDa protein	IPI00776145 (+1)	146 kDa	2	0	0	0	0	0	0.333333	0.816497		0	0	0	0	4	2	1	1.67332		0	0	0	0	3	0.6	1.34164		0	0	0	0	0	0	0		0	0	0	0		0	0	0	0	2	0	0.333333	0.816497
40S ribosomal protein S20	IPI00323819	13 kDa	0	4	0	0	0	0	0.666667	1.63299		0	0	0	0	0	0	0	0		0	0	0	0	0	0	0		0	0	0	0	0	0	0		0	0	0	0		0	2	0	0	2	0	0.666667	1.0328
Gm5908 hypothetical protein	IPI00474407 (+1)	17 kDa	3	0	0	0	0	0	0.5	1.22474		0	0	0	0	0	0	0	0		0	0	0	0	0	0	0		0	0	0	0	0	0	0		0	0	0	0		0	2	0	0	0	0	0.333333	0.816497
Isoform 1 of Poly(rC)-binding protein 2	IPI00127707 (+2)	38 kDa	3	3	0	0	0	0	1	1.54919		0	0	0	0	3	0	0.5	1.22474		0	0	0	0	0	0	0		0	0	0	0	0	0	0		0	0	0	0		0	0	0	0	0	0	0	0
Isoform 1 of Inverted formin-2	IPI00678133 (+1)	139 kDa	0	0	0	0	0	0	0	0		0	0	0	0	0	4	0.666667	1.63299		0	0	0	0	2	0.4	0.894427		0	0	0	0	0	0	0		0	0	0	0		0	0	0	0	0	2	0.333333	0.816497
Eukaryotic peptide chain release factor subunit 1	IPI00312468	49 kDa	0	0	0	0	0	0	0	0		0	0	0	0	0	3	0.5	1.22474		0	0	0	0	0	0	0		0	0	0	0	0	0	0		0	0	0	0		0	0	0	0	0	0	0	0
Peptidyl-prolyl cis-trans isomerase B	IPI00135686	24 kDa	0	0	0	0	0	0	0	0		0	0	0	0	2	5	1.16667	2.04124		0	0	0	0	0	0	0		0	0	0	0	0	0	0		0	0	0	0		0	0	0	0	0	0	0	0
Serpin B5	IPI00229963	42 kDa	0	0	0	0	0	0	0	0		0	0	0	0	0	0	0	0		0	0	0	0	0	0	0		0	0	0	0	0	0	0		0	0	0	0		0	0	0	0	0	0	0	0
Hsp90aa1 Heat shock protein HSP 90-alpha	IPI00330804	85 kDa	2	3	0	0	0	0	0.833333	1.32916		0	0	4	0	0	0	0.666667	1.63299		0	0	0	0	0	0	0		0	0	0	0	0	0	0		0	0	0	0		0	0	0	0	0	0	0	0
Similar to heterogeneous nuclear ribonucleoprotein K	IPI00469351	22 kDa	0	0	0	0	0	0	0	0		0	0	0	0	0	0	0	0		0	0	0	0	0	0	0		0	0	0	0	0	0	0		0	0	0	0		0	0	0	0	2	2	0.666667	1.0328
Hmgb1;Gm15387 High mobility group protein B1	IPI00420261 (+4)	25 kDa	3	0	0	0	0	0	0.5	1.22474		0	0	0	0	0	0	0	0		0	0	0	0	0	0	0		0	0	0	0	0	0	0		2	0	1	1.41421		0	0	0	0	0	0	0	0
60S ribosomal protein L9	IPI00122413 (+3)	22 kDa	0	0	0	0	0	0	0	0		0	0	0	0	0	0	0	0		0	0	0	0	0	0	0		2	0	0	0	0	0.4	0.894427		0	0	0	0		0	0	0	0	0	0	0	0
Sterol O-acyltransferase 1	IPI00278153 (+1)	64 kDa	0	0	0	0	0	0	0	0		0	0	2	0	0	0	0.333333	0.816497		0	0	0	0	0	0	0		0	0	0	0	0	0	0		0	0	0	0		0	0	0	0	0	0	0	0
Nap1l4 Putative uncharacterized protein	IPI00133977 (+1)	47 kDa	0	3	0	0	0	0	0.5	1.22474		0	0	0	0	4	0	0.666667	1.63299		0	0	0	0	0	0	0		0	0	0	0	0	0	0		0	0	0	0		0	0	0	0	0	0	0	0
Isoform 2 of Tropomyosin alpha-3 chain	IPI00230044	29 kDa	0	0	0	0	0	0	0	0		0	2	0	0	0	0	0.333333	0.816497		0	0	0	0	0	0	0		0	0	0	0	0	0	0		0	3	1.5	2.12132		0	0	0	0	0	0	0	0
ATP-binding cassette sub-family E member 1	IPI00322869	67 kDa	0	0	0	0	0	0	0	0		0	0	0	0	2	0	0.333333	0.816497		0	0	0	0	0	0	0		0	0	0	0	0	0	0		0	0	0	0		0	0	0	0	0	0	0	0
Glycyl-tRNA synthetase	IPI00112555	82 kDa	0	0	0	0	2	0	0.333333	0.816497		0	0	0	0	0	0	0	0		0	0	0	0	0	0	0		0	0	0	0	0	0	0		0	0	0	0		0	0	0	0	0	0	0	0
Myosin-9	IPI00123181	226 kDa	0	2	0	0	0	0	0.333333	0.816497		0	0	0	0	4	0	0.666667	1.63299		0	0	0	0	0	0	0		0	0	0	0	0	0	0		0	0	0	0		0	0	0	0	0	0	0	0
Collagen alpha-2(IV) chain	IPI00338452	167 kDa	0	0	0	0	0	0	0	0		0	0	0	0	0	0	0	0		0	0	0	2	0	0.4	0.894427		0	0	0	0	0	0	0		0	0	0	0		0	0	0	0	0	0	0	0
Bifunctional purine biosynthesis protein PURH	IPI00330303	64 kDa	0	0	0	0	2	2	0.666667	1.0328		0	0	0	0	0	0	0	0		0	0	0	0	0	0	0		0	0	0	0	0	0	0		0	0	0	0		0	0	0	0	0	0	0	0
Calmodulin-like protein 3	IPI00109368	17 kDa	0	4	0	0	0	0	0.666667	1.63299		0	0	0	0	0	0	0	0		0	0	0	0	0	0	0		2	0	0	0	0	0.4	0.894427		0	0	0	0		0	0	0	0	0	0	0	0
Alpha-crystallin B chain	IPI00138274	20 kDa	0	0	0	0	0	0	0	0		0	0	0	0	0	0	0	0		0	0	0	0	0	0	0		0	0	0	0	0	0	0		0	0	0	0		0	0	0	0	0	4	0.666667	1.63299
Isoform Long of Eukaryotic translation initiation factor 4H	IPI00124742 (+1)	27 kDa	0	0	0	0	0	0	0	0		0	0	0	0	0	6	1	2.44949		0	0	0	0	0	0	0		0	0	0	0	0	0	0		0	0	0	0		0	0	0	0	0	3	0.5	1.22474
Similar to Bifunctional aminoacyl-tRNA synthetase	IPI00673707	170 kDa	0	0	0	0	0	0	0	0		0	2	0	0	0	0	0.333333	0.816497		0	0	0	0	0	0	0		0	0	0	0	0	0	0		0	0	0	0		0	0	0	0	0	0	0	0
Protein DJ-1	IPI00117264 (+1)	20 kDa	0	0	0	0	0	0	0	0		0	0	0	0	0	0	0	0		0	0	0	0	0	0	0		0	0	0	0	0	0	0		0	0	0	0		2	0	0	0	0	0	0.333333	0.816497
Pgk1 Phosphoglycerate kinase 1	IPI00555069	45 kDa	0	0	0	0	0	0	0	0		0	2	0	0	0	0	0.333333	0.816497		0	0	0	0	0	0	0		0	0	0	0	0	0	0		0	0	0	0		0	0	0	0	0	0	0	0
