# Supplementary material for: Differentiating Inbred Mouse Strains from Each Other and Those with Single Gene Mutations Using Hair Proteomics
Source: PLoS One. 2012 Dec 14;7(12):e51956. doi: 10.1371/journal.pone.0051956 (PMC3522583; doi:10.1371/journal.pone.0051956)
Supplement: Table S4 — Assigned spectra from soluble fraction of hair shaft samples. Given are the identified proteins, their accession numbers and molecular weights, and number of assigned spectra for each hair sample, grouped in strains with the mean and standard deviation for each. (XLSX) [file pone.0051956.s007.xlsx]

## Sheet: SolubleFraction
Supplemental Table S4. Assigned spectra from soluble fraction of hair shaft samples.
Protein	Accession Number	MW	AKR	AKR	AKR	AKR	AKR	AKR	Ave	SD		BALB	BALB	BALB	BALB	BALB	BALB	Ave	SD		C57B	C57	C57B	C57B	C57B	Ave	SD		C3H	C3H	C3H	C3H	C3H	Ave	SD		FZ	FZ	FZ	FZ	Ave	SD		LP	LP	LP	LP	LP	LP
Keratin complex 2, basic, gene 19	IPI00474575	53 kDa	620	531	321	430	842	893	606.167	226.313		858	833	565	531	861	813	743.5	152.824		761	690	141	348	841	556.2	298.62		745	602	800	417	415	595.8	179.342		985	969	805	639	849.5	162.205		834	845	11	473	445	510
Keratin, type I cuticular Ha3-I	IPI00321587	46 kDa	309	259	243	256	571	577	369.167	160.258		654	638	388	360	647	522	534.833	133.953		495	450	192	298	554	397.8	149.068		486	397	474	377	377	422.2	53.5602		407	391	628	458	471	108.496		545	633	7	317	276	247
Keratin type II	IPI00124800	53 kDa	150	106	155	103	196	186	149.333	38.9341		201	191	107	109	201	194	167.167	46.0018		140	137	24	42	168	102.2	64.6313		147	119	166	94	100	125.2	30.7685		188	191	139	120	159.5	35.5199		190	190	0	96	104	111
Trichohyalin	IPI00457939	208 kDa	0	5	4	6	0	0	2.5	2.81069		4	3	0	0	2	4	2.16667	1.83485		7	0	0	11	0	3.6	5.12835		11	13	0	0	0	4.8	6.6106		15	10	9	10	11	2.70801		0	0	211	0	0	0
Keratin, type I cytoskeletal 17	IPI00230365	48 kDa	12	9	8	3	10	12	9	3.34664		34	36	34	24	28	57	35.5	11.4499		72	36	25	51	79	52.6	22.9848		22	46	26	18	3	23	15.5242		48	37	8	3	24	21.9241		47	60	138	40	49	41
Keratin, type II cytoskeletal 75	IPI00221797	60 kDa	10	9	0	9	17	14	9.83333	5.77639		26	31	27	15	24	33	26	6.32456		38	39	8	9	40	26.8	16.7242		6	6	15	12	4	8.6	4.66905		38	33	5	5	20.25	17.7271		39	37	79	24	27	31
Keratin-associated protein 15-1	IPI00138101	16 kDa	0	0	0	0	74	108	30.3333	48.2065		82	83	26	29	67	76	60.5	26.205		36	60	0	17	67	36	28.2577		0	20	29	29	23	20.2	11.9457		33	52	36	13	33.5	16.0104		65	56	24	0	0	0
Keratin, type II cuticular Hb6	IPI00405473	53 kDa	46	28	4	18	127	133	59.3333	56.4541		166	184	101	98	182	153	147.333	38.7488		138	127	5	62	132	92.8	57.8939		109	77	103	67	41	79.4	27.6912		133	176	166	123	149.5	25.4886		163	167	0	71	50	54
Keratin, type II cuticular Hb3	IPI00462986	55 kDa	99	94	46	68	119	117	90.5	28.585		125	112	74	69	109	106	99.1667	22.4447		117	89	22	55	108	78.2	39.3916		100	95	89	43	47	74.8	27.5173		157	177	118	88	135	39.7744		108	120	0	69	62	77
Keratin, type I cuticular Ha1	IPI00124945	47 kDa	76	54	46	57	111	102	74.3333	26.9419		103	95	70	61	95	99	87.1667	17.2791		109	122	38	59	95	84.6	35.1041		102	101	96	63	71	86.6	18.2565		84	78	119	73	88.5	20.8247		96	112	0	58	51	60
Keratin, type II cuticular Hb5	IPI00331459	56 kDa	65	50	32	67	113	104	71.8333	31.186		106	120	65	68	112	100	95.1667	23.1898		85	105	27	37	108	72.4	38.0894		61	62	84	36	27	54	22.7266		168	171	103	85	131.75	44.222		98	107	0	49	53	61
Histone H2B type 1-H	IPI00227930 (+1)	14 kDa	7	0	2	5	24	16	9	9.20869		23	14	12	4	20	18	15.1667	6.76511		12	9	0	0	19	8	8.15475		13	0	7	0	0	4	5.87367		55	43	12	4	28.5	24.3926		19	14	53	0	4	6
Keratin, type I cuticular Ha4	IPI00108478	45 kDa	38	28	9	20	72	66	38.8333	25.3015		70	60	41	51	75	68	60.8333	12.8595		49	70	27	25	67	47.6	21.3026		46	32	53	36	45	42.4	8.38451		67	47	61	40	53.75	12.4197		81	70	0	38	39	31
Desmoplakin	IPI00553419	333 kDa	0	2	0	5	11	11	4.83333	5.11534		13	23	7	3	20	17	13.8333	7.70498		15	9	0	3	26	10.6	10.3586		3	2	7	0	0	2.4	2.88097		32	22	6	4	16	13.3666		16	27	41	10	5	4
Histone H2A type 3	IPI00221463	14 kDa	3	8	5	5	5	8	5.66667	1.96638		6	8	11	13	9	13	10	2.82843		10	7	0	11	6	6.8	4.32435		12	13	5	7	0	7.4	5.31977		16	23	15	8	15.5	6.13732		12	15	45	18	12	16
Keratin associated protein 13-1	IPI00169710	18 kDa	31	21	12	21	50	46	30.1667	15.1184		39	37	39	34	38	35	37	2.09762		37	60	5	9	30	28.2	22.354		28	16	30	14	25	22.6	7.19722		42	30	38	20	32.5	9.71253		49	69	4	36	22	32
Keratin, type I cuticular Ha3-II	IPI00944212	46 kDa	40	28	15	30	66	54	38.8333	18.6163		59	48	55	43	54	57	52.6667	6.02218		0	0	0	38	45	16.6	22.8648		85	65	0	0	0	30	41.6833		33	25	118	70	61.5	42.4617		46	42	0	28	35	38
Keratin, type II cuticular Hb4	IPI00347019	65 kDa	14	10	7	7	12	7	9.5	3.01662		67	74	44	34	60	62	56.8333	14.9722		54	42	6	19	66	37.4	24.6941		14	14	21	15	0	12.8	7.72658		11	5	6	0	5.5	4.50925		73	45	22	33	44	37
Keratin-associated protein 14	IPI00127601	18 kDa	18	0	0	0	41	39	16.3333	19.6231		36	45	31	19	42	40	35.5	9.43928		20	27	0	0	24	14.2	13.1985		0	0	0	8	11	3.8	5.31037		21	0	15	7	10.75	9.17878		36	30	0	0	0	0
12 kDa protein	IPI00624933	12 kDa	0	3	0	4	6	7	3.33333	2.94392		4	0	6	5	8	4	4.5	2.66458		0	4	0	2	0	1.2	1.78885		0	3	0	0	0	0.6	1.34164		7	6	4	0	4.25	3.0957		8	9	22	4	5	5
Elongation factor 2	IPI00466069	95 kDa	2	3	0	0	8	5	3	3.09839		6	4	3	6	11	5	5.83333	2.78687		5	3	0	8	6	4.4	3.04959		0	0	4	4	0	1.6	2.19089		2	3	0	3	2	1.41421		6	6	26	5	4	4
48 kDa protein	IPI00816944	48 kDa	10	19	19	12	28	21	18.1667	6.49359		31	42	27	21	37	27	30.8333	7.60044		45	33	3	11	29	24.2	17.0059		16	19	34	16	11	19.2	8.75785		34	35	43	33	36.25	4.57347		22	21	0	18	20	13
Keratin associated protein 6-1	IPI00113804	8 kDa	25	17	22	11	46	40	26.8333	13.5265		29	37	28	20	36	32	30.3333	6.21825		30	54	7	9	31	26.2	19.2016		18	15	21	17	30	20.2	5.89067		26	12	42	20	25	12.7017		28	18	0	12	14	8
Elongation factor 1-alpha 1	IPI00307837	50 kDa	0	5	0	2	9	3	3.16667	3.43026		14	6	4	4	12	9	8.16667	4.21505		4	3	0	0	8	3	3.31662		0	0	4	0	0	0.8	1.78885		2	4	0	0	1.5	1.91485		5	7	21	2	4	0
Fatty acid-binding protein, adipocyte	IPI00116705	15 kDa	0	0	0	3	0	3	1	1.54919		4	5	0	0	6	4	3.16667	2.56255		8	4	0	0	9	4.2	4.26615		4	4	6	0	0	2.8	2.68328		0	0	0	0	0	0		6	5	7	2	3	0
Tubulin alpha-1C chain	IPI00403810	50 kDa	3	3	4	0	16	15	6.83333	6.85322		13	18	3	6	18	18	12.6667	6.68331		6	3	0	0	11	4	4.63681		6	2	8	0	0	3.2	3.63318		12	22	3	0	9.25	9.91211		14	15	16	9	4	6
Heat shock cognate 71 kDa protein	IPI00323357	71 kDa	0	0	0	0	0	0	0	0		7	0	0	0	7	2	2.66667	3.4448		0	0	0	0	0	0	0		0	0	0	0	0	0	0		2	2	0	0	1	1.1547		0	3	17	0	0	0
Keratin intermediate filament 16a	IPI00131209 (+1)	52 kDa	0	0	0	0	2	0	0.333333	0.816497		8	13	4	0	8	11	7.33333	4.71876		14	0	0	4	15	6.6	7.4027		0	6	2	0	0	1.6	2.60768		7	5	0	0	3	3.55903		17	11	14	8	5	2
H+A71istone cluster 2, H3c1	IPI00282848	20 kDa	0	0	0	0	3	0	0.5	1.22474		7	9	8	0	5	7	6	3.2249		12	0	0	11	9	6.4	5.94138		5	18	0	0	0	4.6	7.79744		7	14	8	0	7.25	5.7373		0	12	15	4	5	4
Isoform 1 of V-set and immunoglobulin domain-containing protein 8	IPI00273976	44 kDa	13	7	11	7	12	12	10.3333	2.65832		5	8	9	8	11	10	8.5	2.07364		9	19	0	5	8	8.2	6.97854		10	10	3	2	0	5	4.69042		25	29	16	3	18.25	11.5289		11	11	5	12	9	12
Gamma actin-like protein	IPI00136929	44 kDa	0	0	0	0	0	0	0	0		6	2	3	0	5	5	3.5	2.25832		3	0	0	0	5	1.6	2.30217		3	0	0	0	0	0.6	1.34164		8	4	0	0	3	3.82971		0	0	20	0	0	4
14-3-3 protein sigma	IPI00118286 (+1)	28 kDa	13	6	0	5	7	8	6.5	4.23084		13	13	8	11	15	11	11.8333	2.40139		12	0	0	3	10	5	5.65685		5	6	7	0	0	3.6	3.36155		4	3	7	2	4	2.16025		6	9	0	8	3	4
Dual specificity protein phosphatase 14	IPI00124876	22 kDa	7	10	7	12	18	17	11.8333	4.79236		33	31	18	26	34	22	27.3333	6.43946		10	7	0	0	10	5.4	5.07937		7	9	8	5	0	5.8	3.56371		7	17	11	7	10.5	4.72582		16	19	0	11	7	9
Transglutaminase 3, E polypeptide	IPI00828798	77 kDa	5	8	4	14	7	16	9	4.89898		16	16	15	6	24	22	16.5	6.31664		14	5	0	2	19	8	8.15475		11	8	14	7	0	8	5.24404		0	0	0	0	0	0		16	15	0	14	19	19
Isoform 2A of Desmocollin-2	IPI00138209	100 kDa	0	0	0	0	0	0	0	0		5	13	10	3	10	9	8.33333	3.6697		4	0	0	0	9	2.6	3.97492		0	0	2	0	0	0.4	0.894427		0	6	0	0	1.5	3		5	5	18	0	0	0
Argininosuccinate synthase	IPI00134746	47 kDa	0	0	0	0	0	0	0	0		0	2	0	0	4	0	1	1.67332		3	0	0	0	0	0.6	1.34164		0	0	0	0	0	0	0		0	0	0	0	0	0		0	4	13	0	0	0
Keratin-associated protein 8-2	IPI00114886	7 kDa	0	0	11	0	30	31	12	14.9533		17	18	13	15	21	19	17.1667	2.85774		17	54	0	4	15	18	21.3659		16	14	0	0	19	9.8	9.1214		3	0	0	0	0.75	1.5		21	33	0	12	0	10
Bleomycin hydrolase	IPI00153107	53 kDa	9	12	2	11	21	22	12.8333	7.57408		25	27	17	8	26	24	21.1667	7.3598		11	2	0	0	9	4.4	5.22494		4	0	9	5	0	3.6	3.78153		24	27	10	0	15.25	12.5797		9	8	2	3	4	8
Plakophilin-1	IPI00124111	81 kDa	0	0	0	0	0	0	0	0		0	0	0	0	0	0	0	0		0	0	0	0	2	0.4	0.894427		0	0	0	0	0	0	0		2	3	0	0	1.25	1.5		0	0	7	0	0	0
Tubulin beta-5 chain	IPI00117352	50 kDa	5	5	0	11	8	3	5.33333	3.82971		8	10	0	0	10	12	6.66667	5.31664		0	0	0	0	5	1	2.23607		3	4	2	0	0	1.8	1.78885		14	7	4	0	6.25	5.90903		0	4	6	0	0	0
Keratin associated protein 11-1	IPI00380062	19 kDa	0	0	0	0	4	2	1	1.67332		0	0	5	3	0	0	1.33333	2.16025		6	6	0	0	0	2.4	3.28634		0	5	0	0	4	1.8	2.48998		0	0	0	0	0	0		0	0	0	0	0	0
Keratin, type I cytoskeletal 39	IPI00416302	54 kDa	14	11	0	11	13	10	9.83333	5.03653		11	11	13	14	10	10	11.5	1.64317		21	5	0	7	12	9	7.96869		3	6	8	0	2	3.8	3.19374		5	11	12	3	7.75	4.42531		7	6	0	10	2	7
Peptidyl-prolyl cis-trans isomerase	IPI00554989	18 kDa	0	0	0	0	0	0	0	0		0	4	5	3	0	0	2	2.28035		0	0	0	0	0	0	0		4	3	0	0	0	1.4	1.94936		0	0	0	0	0	0		6	0	0	0	0	0
Junction plakoglobin	IPI00229475	82 kDa	0	0	0	0	3	0	0.5	1.22474		0	5	0	0	6	4	2.5	2.81069		3	3	0	4	2	2.4	1.51658		0	0	0	0	0	0	0		5	7	5	2	4.75	2.06155		0	4	0	0	0	0
Selenium-binding protein 1	IPI00623845	53 kDa	0	6	0	0	4	5	2.5	2.81069		2	0	8	0	3	5	3	3.09839		11	0	0	0	10	4.2	5.76194		0	9	0	0	2	2.2	3.89872		10	2	0	0	3	4.76095		5	8	4	6	4	8
Histone H2A type 2-B	IPI00623951	14 kDa	0	0	0	0	3	4	1.16667	1.83485		3	4	2	4	0	4	2.83333	1.60208		5	0	0	3	0	1.6	2.30217		0	5	0	0	0	1	2.23607		4	5	8	0	4.25	3.30404		6	4	3	7	3	7
Keratin, type II cuticular Hb2	IPI00117269	57 kDa	5	4	3	0	4	5	3.5	1.87083		9	17	8	10	14	8	11	3.68782		8	3	0	0	9	4	4.30116		0	2	9	3	0	2.8	3.70135		16	29	8	0	13.25	12.3659		5	10	2	0	5	7
Hsp90ab1 MCG18238	IPI00229080	83 kDa	0	0	0	0	0	0	0	0		0	0	0	0	0	0	0	0		0	0	0	0	0	0	0		0	0	0	0	0	0	0		0	0	0	0	0	0		0	0	9	0	0	0
Putative uncharacterized protein (Fragment)	IPI00343940	27 kDa	0	0	0	0	0	0	0	0		8	11	0	6	14	11	8.33333	4.92612		0	3	0	0	3	1.2	1.64317		0	5	6	0	0	2.2	3.03315		0	6	0	2	2	2.82843		10	11	5	9	6	9
Protein FAM26D	IPI00228993	35 kDa	4	0	0	0	3	3	1.66667	1.8619		6	10	0	4	9	3	5.33333	3.77712		0	0	0	0	0	0	0		0	0	0	0	0	0	0		8	7	5	4	6	1.82574		7	0	4	0	0	2
Keratin 32	IPI00122281	51 kDa	7	0	4	8	4	6	4.83333	2.85774		4	5	5	8	10	0	5.33333	3.4448		6	5	0	2	8	4.2	3.19374		6	7	7	8	4	6.4	1.51658		4	6	9	9	7	2.44949		5	0	0	0	0	2
Histone H1.4	IPI00223714	22 kDa	0	0	0	0	0	0	0	0		0	0	0	0	0	0	0	0		0	0	0	0	0	0	0		0	0	0	0	0	0	0		0	2	0	0	0.5	1		0	0	6	0	0	0
ATP synthase subunit beta, mitochondrial	IPI00468481	56 kDa	6	3	3	0	12	6	5	4.09878		14	9	7	0	8	9	7.83333	4.53505		7	2	0	0	11	4	4.84768		0	0	9	3	0	2.4	3.91152		4	3	7	0	3.5	2.88675		7	12	0	5	4	2
27 kDa protein	IPI00895479	27 kDa	3	0	0	0	0	0	0.5	1.22474		0	0	0	0	0	0	0	0		0	4	0	0	2	1.2	1.78885		0	0	0	0	0	0	0		0	0	0	0	0	0		3	5	0	0	3	3
Krtap16-5 Keratin-associated protein 16-5	IPI00126893	9 kDa	0	0	3	0	0	2	0.833333	1.32916		11	7	10	5	14	12	9.83333	3.3116		6	35	0	0	15	11.2	14.6526		10	7	0	3	11	6.2	4.65833		0	0	3	0	0.75	1.5		18	24	0	10	11	12
Isoform 1 of Titin	IPI00756257	3906 kDa	2	2	0	0	0	0	0.666667	1.0328		0	2	0	0	2	0	0.666667	1.0328		0	0	4	0	2	1.2	1.78885		4	0	0	0	0	0.8	1.78885		0	2	0	0	0.5	1		0	0	0	0	4	2
Protein S100-A3	IPI00114281	12 kDa	2	0	3	0	7	7	3.16667	3.18852		18	7	9	0	7	12	8.83333	5.98052		0	4	0	0	7	2.2	3.19374		0	0	0	0	0	0	0		2	3	25	2	8	11.3431		0	6	2	7	0	3
Keratin, type I cytoskeletal 14	IPI00227140	53 kDa	0	0	0	0	0	0	0	0		2	5	0	0	0	2	1.5	1.97484		0	0	0	0	4	0.8	1.78885		0	0	0	0	0	0	0		6	2	0	0	2	2.82843		0	2	5	0	4	0
Hypothetical protein LOC69661	IPI00109507	20 kDa	0	0	0	0	5	4	1.5	2.34521		3	0	4	3	4	0	2.33333	1.8619		5	0	0	0	3	1.6	2.30217		0	0	0	0	0	0	0		0	0	0	0	0	0		2	5	0	0	0	2
Desmoglein-4	IPI00380242 (+1)	114 kDa	0	3	0	0	3	7	2.16667	2.78687		7	10	0	3	11	0	5.16667	4.87511		6	4	0	0	4	2.8	2.68328		0	0	5	0	0	1	2.23607		16	15	0	2	8.25	8.4212		6	3	3	0	0	0
EG627828 protein	IPI00670004	37 kDa	0	0	0	0	0	0	0	0		0	0	0	0	0	0	0	0		0	0	0	0	2	0.4	0.894427		0	0	0	0	0	0	0		0	2	0	0	0.5	1		0	0	4	0	0	0
14-3-3 protein zeta/delta	IPI00116498	28 kDa	4	0	0	0	0	3	1.16667	1.83485		6	5	4	4	5	0	4	2.09762		4	0	0	0	0	0.8	1.78885		0	0	3	0	0	0.6	1.34164		0	0	0	0	0	0		0	0	0	0	0	0
Keratin, type I cytoskeletal 23	IPI00121462	48 kDa	0	0	0	0	0	0	0	0		0	0	0	0	0	2	0.333333	0.816497		3	0	0	0	0	0.6	1.34164		0	0	0	0	0	0	0		3	0	0	0	0.75	1.5		3	0	4	0	0	0
Isoform 1 of Calpain-12	IPI00318772	81 kDa	7	2	0	0	4	2	2.5	2.66458		9	8	8	3	9	2	6.5	3.14643		5	3	0	3	8	3.8	2.94958		3	0	0	0	0	0.6	1.34164		7	8	0	0	3.75	4.34933		0	5	0	0	3	0
Eukaryotic initiation factor 4A-I	IPI00118676	46 kDa	0	0	0	0	2	0	0.333333	0.816497		0	0	0	0	3	0	0.5	1.22474		0	0	0	0	0	0	0		0	0	0	0	0	0	0		0	0	0	2	0.5	1		0	3	4	0	0	0
Isoform 2 of Cytosol aminopeptidase	IPI00828469	53 kDa	0	7	0	6	5	3	3.5	3.01662		3	4	4	2	0	3	2.66667	1.50555		0	0	0	0	2	0.4	0.894427		3	4	2	0	0	1.8	1.78885		0	0	0	0	0	0		0	0	3	0	2	0
Hypothetical protein isoform 1	IPI00607069	15 kDa	0	0	0	0	0	0	0	0		4	0	4	0	0	0	1.33333	2.06559		0	0	0	0	0	0	0		0	0	2	0	0	0.4	0.894427		3	4	0	0	1.75	2.06155		0	0	5	3	3	3
Isoform 1 of Prostatic acid phosphatase	IPI00410945	44 kDa	0	0	0	0	0	0	0	0		10	11	7	0	14	6	8	4.85798		3	0	0	3	5	2.2	2.16795		3	4	4	0	0	2.2	2.04939		0	0	0	0	0	0		6	0	0	0	0	3
Leucine-rich repeat-containing protein 15	IPI00330681	64 kDa	3	0	0	0	5	5	2.16667	2.48328		0	3	0	0	0	0	0.5	1.22474		4	3	0	3	2	2.4	1.51658		0	0	2	0	0	0.4	0.894427		4	0	0	0	1	2		0	4	0	0	0	0
Isoform A of Heat shock protein beta-1	IPI00128522	23 kDa	3	0	0	2	2	2	1.5	1.22474		0	0	0	0	0	0	0	0		0	0	0	0	0	0	0		0	0	0	0	0	0	0		0	0	0	0	0	0		0	0	0	0	0	0
Krtap16-9 keratin associated protein 16-9	IPI00475014	9 kDa	9	7	8	8	19	23	12.3333	6.86052		0	0	3	0	0	0	0.5	1.22474		4	0	0	0	0	0.8	1.78885		0	0	0	6	5	2.2	3.03315		0	0	0	0	0	0		14	10	0	5	2	4
Isoform M2 of Pyruvate kinase isozymes M1/M2	IPI00407130	58 kDa	0	0	0	0	0	0	0	0		0	0	0	0	0	0	0	0		2	0	0	0	4	1.2	1.78885		0	0	2	0	0	0.4	0.894427		0	0	0	0	0	0		0	0	0	0	0	0
Hephaestin-like protein 1	IPI00352073	131 kDa	4	0	0	10	8	5	4.5	4.08656		13	10	7	4	10	7	8.5	3.14643		3	0	0	0	5	1.6	2.30217		0	0	2	0	0	0.4	0.894427		3	11	3	0	4.25	4.71699		3	6	0	0	0	2
Histone H1.2	IPI00223713	21 kDa	0	0	0	0	0	0	0	0		0	0	0	0	0	0	0	0		0	0	0	0	0	0	0		0	0	0	0	0	0	0		0	2	0	0	0.5	1		0	0	2	0	0	0
Isoform 2 of Thioredoxin reductase 1, cytoplasmic	IPI00469251	54 kDa	0	0	0	0	0	0	0	0		0	0	0	0	0	0	0	0		0	0	0	0	0	0	0		0	0	0	0	0	0	0		0	0	0	0	0	0		0	0	0	0	0	0
Malate dehydrogenase, mitochondrial	IPI00323592	36 kDa	0	0	0	0	0	0	0	0		0	0	0	0	0	0	0	0		0	0	0	0	2	0.4	0.894427		0	0	0	0	0	0	0		5	0	0	0	1.25	2.5		0	0	0	0	0	0
Hypothetical protein isoform 1	IPI00850317	38 kDa	0	0	0	0	0	0	0	0		0	8	0	0	0	0	1.33333	3.26599		0	0	0	0	0	0	0		0	0	0	0	0	0	0		0	0	0	0	0	0		0	0	0	0	0	0
Profilin-1	IPI00224740	15 kDa	0	0	0	0	0	0	0	0		0	0	0	0	0	0	0	0		0	0	0	0	0	0	0		0	0	0	0	0	0	0		0	0	0	0	0	0		0	0	0	0	0	0
Keratin-associated protein 16-4	IPI00126894	9 kDa	0	0	0	0	15	6	3.5	6.12372		4	5	4	3	4	6	4.33333	1.0328		4	16	0	0	0	4	6.9282		4	4	0	0	11	3.8	4.49444		0	0	0	0	0	0		0	3	0	0	0	0
Protein-arginine deiminase type-4	IPI00129639	74 kDa	0	0	0	0	0	0	0	0		3	0	0	0	3	0	1	1.54919		0	0	0	0	0	0	0		0	0	0	0	0	0	0		0	0	0	0	0	0		0	0	3	3	0	0
Retroviral-like aspartic protease 1	IPI00133071	37 kDa	0	0	0	0	2	0	0.333333	0.816497		0	0	0	0	0	0	0	0		0	0	0	0	0	0	0		0	0	0	0	0	0	0		0	0	0	0	0	0		0	0	0	0	0	0
Down syndrome cell adhesion molecule-like protein (Fragment)	IPI00408489	40 kDa	0	2	0	0	0	0	0.333333	0.816497		4	0	0	0	0	0	0.666667	1.63299		0	0	0	0	0	0	0		0	0	0	0	0	0	0		0	0	0	0	0	0		0	0	0	0	2	2
Putative uncharacterized protein	IPI00652436 (+1)	42 kDa	0	0	0	0	0	0	0	0		0	0	2	0	0	2	0.666667	1.0328		0	0	0	0	2	0.4	0.894427		0	0	0	0	0	0	0		0	0	0	0	0	0		0	0	4	0	0	0
152 kDa protein	IPI00807786	152 kDa	2	0	0	0	0	0	0.333333	0.816497		0	4	0	0	0	0	0.666667	1.63299		0	0	0	0	0	0	0		0	0	0	0	0	0	0		0	0	0	0	0	0		0	0	0	0	0	0
Thioredoxin	IPI00226993	12 kDa	0	0	0	0	0	13	2.16667	5.30723		3	0	2	3	0	0	1.33333	1.50555		0	0	0	0	5	1	2.23607		0	0	0	0	0	0	0		0	0	0	0	0	0		0	4	0	0	0	2
Similar to valosin isoform 1	IPI00676914	89 kDa	0	0	0	0	0	0	0	0		2	3	0	0	0	2	1.16667	1.32916		0	0	0	0	0	0	0		0	0	0	0	0	0	0		0	0	0	0	0	0		0	0	0	0	0	0
Krt10 keratin complex 1, acidic, gene 10	IPI00755181	57 kDa	0	0	0	0	0	0	0	0		0	0	0	0	0	0	0	0		0	0	0	0	0	0	0		0	0	0	0	0	0	0		4	0	0	0	1	2		0	0	0	0	0	0
Gm8842 hypothetical protein isoform 2	IPI00752723	31 kDa	0	3	0	0	0	0	0.5	1.22474		0	0	0	0	0	0	0	0		0	0	0	0	0	0	0		0	0	0	0	0	0	0		0	0	0	0	0	0		0	0	4	0	0	0
Keratin, type II cytoskeletal 1	IPI00625729	66 kDa	0	0	0	3	0	0	0.5	1.22474		0	0	0	0	0	0	0	0		0	0	0	0	0	0	0		0	0	0	0	0	0	0		2	4	3	2	2.75	0.957427		0	0	0	3	0	0
ATP synthase subunit alpha, mitochondrial	IPI00130280	60 kDa	0	5	0	2	0	2	1.5	1.97484		0	0	0	0	0	0	0	0		2	0	0	0	0	0.4	0.894427		0	0	0	0	0	0	0		2	0	0	0	0.5	1		0	2	0	0	2	4
Tubulin beta-2B chain	IPI00109061 (+1)	50 kDa	0	0	0	0	0	0	0	0		0	3	0	0	0	0	0.5	1.22474		0	0	0	0	0	0	0		0	0	0	0	0	0	0		2	0	0	0	0.5	1		0	0	0	0	0	0
Krtap3-2 Keratin-associated protein 3-2	IPI00132084	11 kDa	0	0	0	0	0	0	0	0		0	0	0	0	0	0	0	0		10	10	3	0	0	4.6	5.07937		0	0	0	8	5	2.6	3.71484		0	0	0	8	2	4		0	0	0	0	0	0
Isoform 1 of 60 kDa heat shock protein, mitochondrial	IPI00308885	61 kDa	0	0	0	0	0	3	0.5	1.22474		4	4	4	0	4	3	3.16667	1.60208		0	0	0	0	4	0.8	1.78885		0	0	4	0	0	0.8	1.78885		0	2	0	0	0.5	1		0	0	0	0	0	0
Transmembrane glycoprotein NMB	IPI00311808 (+1)	64 kDa	0	0	0	0	0	0	0	0		0	0	0	0	0	0	0	0		0	0	0	0	7	1.4	3.1305		0	0	0	0	0	0	0		0	0	0	0	0	0		6	0	3	4	2	0
78 kDa glucose-regulated protein	IPI00319992	72 kDa	0	0	0	0	0	0	0	0		2	0	0	0	0	0	0.333333	0.816497		0	0	0	0	0	0	0		0	0	0	0	0	0	0		0	0	0	0	0	0		0	0	5	2	0	0
Novel member of the keratin associated protein 9 (Krtap9) family	IPI00649095	22 kDa	0	0	0	0	0	0	0	0		2	0	0	0	0	0	0.333333	0.816497		2	19	0	0	0	4.2	8.31865		0	0	0	0	0	0	0		0	2	0	0	0.5	1		3	0	0	0	0	0
Crisp1 Cysteine-rich secretory protein 1	IPI00132195	28 kDa	0	0	0	0	0	2	0.333333	0.816497		3	0	5	4	2	0	2.33333	2.06559		6	0	0	0	5	2.2	3.03315		0	0	3	0	0	0.6	1.34164		0	0	0	0	0	0		2	3	0	0	0	0
L+A135ectin, galactose binding, soluble 7	IPI00468187	15 kDa	0	0	0	0	0	0	0	0		0	0	3	0	0	0	0.5	1.22474		0	0	0	0	0	0	0		0	0	0	0	0	0	0		0	0	0	0	0	0		0	0	0	0	0	4
Keratin, type I cuticular Ha6	IPI00676959	53 kDa	0	0	0	0	0	0	0	0		2	0	0	0	0	0	0.333333	0.816497		0	0	0	0	0	0	0		0	0	0	0	0	0	0		0	0	0	0	0	0		0	0	0	0	0	0
Putative uncharacterized protein	IPI00132089	83 kDa	0	0	0	0	0	0	0	0		0	0	0	0	0	0	0	0		0	0	0	0	0	0	0		0	0	0	0	0	0	0		3	0	0	0	0.75	1.5		0	0	0	0	0	0
Keratin, type II cytoskeletal 1b	IPI00462140	61 kDa	0	0	0	0	0	0	0	0		0	0	0	0	0	0	0	0		0	0	0	0	0	0	0		0	0	0	0	0	0	0		0	0	0	0	0	0		0	0	0	0	0	0
71 kDa protein	IPI00875096	71 kDa	0	0	0	0	0	0	0	0		0	0	0	0	0	0	0	0		0	2	0	0	0	0.4	0.894427		0	0	0	0	0	0	0		0	3	0	0	0.75	1.5		0	0	0	0	0	0
Krtap2-4;Gm11937;Gm11938 keratin associated protein 2-4	IPI00136010 (+1)	14 kDa	0	0	0	0	0	0	0	0		0	0	0	0	0	0	0	0		0	46	0	0	0	9.2	20.5718		0	0	0	0	0	0	0		0	0	0	0	0	0		0	0	0	0	0	0
RIKEN cDNA C330005M16 gene	IPI00226445	57 kDa	0	0	0	0	0	0	0	0		0	4	0	0	5	6	2.5	2.81069		3	0	0	0	0	0.6	1.34164		0	0	0	0	0	0	0		0	0	0	0	0	0		0	0	0	0	0	0
Protein S100-A6	IPI00121427	10 kDa	0	0	0	0	6	0	1	2.44949		7	8	0	0	8	7	5	3.89872		0	0	0	0	4	0.8	1.78885		0	0	0	0	0	0	0		0	0	0	0	0	0		4	3	0	0	0	0
Collagen alpha-2(I) chain	IPI00222188	130 kDa	0	0	0	0	0	0	0	0		0	0	0	0	0	0	0	0		0	0	0	0	0	0	0		0	0	0	0	0	0	0		0	0	0	26	6.5	13		0	0	0	0	0	0
Protein FAM83H	IPI00227516	131 kDa	0	0	0	0	4	0	0.666667	1.63299		0	0	4	0	0	0	0.666667	1.63299		0	0	0	0	0	0	0		0	0	0	0	0	0	0		3	3	0	0	1.5	1.73205		0	0	0	0	0	0
Cathepsin B	IPI00113517	37 kDa	0	0	0	0	4	0	0.666667	1.63299		0	2	0	0	4	0	1	1.67332		5	0	0	0	2	1.4	2.19089		0	0	0	0	0	0	0		0	0	0	0	0	0		2	9	0	0	0	3
Cdsn Corneodesmosin	IPI00380389	54 kDa	0	0	0	0	0	0	0	0		7	7	6	2	5	0	4.5	2.88097		5	2	0	0	0	1.4	2.19089		0	0	0	0	0	0	0		0	0	0	0	0	0		0	0	0	0	0	2
Flg2 Filaggrin-2	IPI00406870	251 kDa	0	0	0	0	0	0	0	0		0	0	0	0	0	0	0	0		0	0	0	0	0	0	0		0	0	0	0	0	0	0		0	0	0	0	0	0		0	0	0	0	0	0
Keratin-associated protein 16-8	IPI00126888	8 kDa	0	0	0	0	0	0	0	0		0	0	0	0	0	0	0	0		0	4	0	0	0	0.8	1.78885		0	0	0	0	0	0	0		0	0	0	2	0.5	1		0	0	0	0	0	0
Protein-glutamine gamma-glutamyltransferase K	IPI00331573	90 kDa	0	0	0	0	0	0	0	0		0	0	0	0	3	0	0.5	1.22474		0	0	0	0	0	0	0		0	0	0	0	0	0	0		2	3	3	0	2	1.41421		0	2	0	0	0	0
Fatty acid-binding protein, epidermal	IPI00114162	15 kDa	0	0	0	0	0	0	0	0		4	0	2	0	0	0	1	1.67332		0	0	0	0	0	0	0		0	0	0	0	0	0	0		0	0	0	0	0	0		0	0	0	0	0	0
Krtap16-1 Keratin-associated protein 16-1	IPI00126911	14 kDa	0	0	0	0	0	0	0	0		0	0	0	0	0	0	0	0		4	10	0	0	0	2.8	4.38178		0	0	0	0	3	0.6	1.34164		0	0	0	0	0	0		0	0	0	0	0	0
Absent in melanoma 1	IPI00848478	185 kDa	2	0	0	0	0	0	0.333333	0.816497		0	0	0	0	3	0	0.5	1.22474		0	0	0	0	0	0	0		0	0	0	0	0	0	0		0	0	0	0	0	0		0	0	0	2	0	0
Keratin associated protein 1-5	IPI00109878	12 kDa	0	0	0	0	8	0	1.33333	3.26599		10	0	0	0	8	0	3	4.69042		0	8	0	0	0	1.6	3.57771		0	0	0	0	0	0	0		0	0	0	0	0	0		0	0	0	0	0	0
ADP/ATP translocase 2	IPI00127841	33 kDa	0	0	0	0	0	2	0.333333	0.816497		0	0	0	0	2	0	0.333333	0.816497		0	0	0	0	0	0	0		0	0	0	0	0	0	0		0	0	0	0	0	0		0	0	0	0	0	0
Clathrin heavy chain 1	IPI00169916 (+1)	192 kDa	0	0	0	0	0	0	0	0		2	0	0	0	0	2	0.666667	1.0328		0	0	0	0	0	0	0		0	0	0	0	0	0	0		0	0	0	0	0	0		0	0	0	0	0	0
Solute carrier family 3, member 2 isoform a	IPI00930882	62 kDa	0	0	0	0	0	0	0	0		0	0	0	0	0	0	0	0		0	0	0	0	0	0	0		0	0	0	0	0	0	0		5	4	0	0	2.25	2.62996		0	0	0	0	0	0
Col1a1 Isoform 1 of Collagen alpha-1(I) chain	IPI00329872	138 kDa	0	0	0	0	0	0	0	0		0	0	0	0	0	0	0	0		0	0	0	0	0	0	0		0	0	0	0	0	0	0		0	0	0	18	4.5	9		0	0	0	0	0	0
Nup210 Nuclear pore membrane glycoprotein 210	IPI00342158 (+1)	204 kDa	0	0	0	0	0	0	0	0		0	0	3	0	0	0	0.5	1.22474		0	0	0	0	3	0.6	1.34164		0	0	0	0	0	0	0		0	0	0	0	0	0		0	0	0	0	0	0
Lactate dehydrogenase A isoform 2	IPI00751369	40 kDa	0	0	0	0	0	0	0	0		0	0	0	3	0	2	0.833333	1.32916		0	2	0	0	2	0.8	1.09545		0	0	0	0	0	0	0		0	0	0	0	0	0		0	0	0	0	0	0
Calmodulin	IPI00761696	17 kDa	0	0	0	0	0	0	0	0		0	0	0	0	0	0	0	0		3	0	0	0	0	0.6	1.34164		0	0	0	0	0	0	0		0	0	0	0	0	0		0	0	0	0	0	2
Keratin-associated protein 6-2	IPI00116464	15 kDa	0	0	0	0	0	0	0	0		3	0	0	0	0	0	0.5	1.22474		0	0	0	0	0	0	0		0	0	0	0	0	0	0		3	0	0	0	0.75	1.5		0	0	0	0	0	0
ATP synthase subunit gamma, mitochondrial	IPI00313475 (+1)	33 kDa	0	0	0	0	3	0	0.5	1.22474		0	0	2	0	0	0	0.333333	0.816497		0	0	0	0	0	0	0		0	0	0	0	0	0	0		0	0	0	0	0	0		3	0	0	0	0	0
Gasdermin-A1	IPI00113529	50 kDa	0	0	0	0	0	0	0	0		2	0	0	0	0	0	0.333333	0.816497		0	0	0	0	0	0	0		0	0	0	0	0	0	0		0	0	0	0	0	0		0	4	0	0	0	0
Trim29 Tripartite motif-containing protein 29	IPI00336913	66 kDa	0	0	0	0	0	0	0	0		0	0	0	0	0	0	0	0		0	0	0	0	0	0	0		0	0	0	0	0	0	0		0	0	0	0	0	0		0	0	3	0	0	0
Collagen, type IV, alpha 5	IPI00113477	162 kDa	2	0	0	0	0	0	0.333333	0.816497		0	0	0	0	0	0	0	0		0	0	0	0	0	0	0		0	0	0	0	0	0	0		0	0	0	0	0	0		0	0	0	0	0	2
Complement component 1 Q subcomponent-binding protein, mitochondrial	IPI00775783	31 kDa	0	0	0	0	0	0	0	0		3	0	0	0	0	3	1	1.54919		0	0	0	0	0	0	0		0	0	0	0	0	0	0		0	0	0	0	0	0		0	0	0	0	0	0
Similar to EG635895 protein	IPI00756065	79 kDa	0	0	0	0	0	0	0	0		0	0	0	0	0	0	0	0		0	0	0	0	0	0	0		0	0	0	0	0	0	0		0	0	0	0	0	0		2	0	0	0	0	0
Padi3 peptidyl arginine deiminase, type III	IPI00856252	75 kDa	0	0	0	0	0	0	0	0		0	0	0	0	0	2	0.333333	0.816497		0	0	0	0	0	0	0		0	0	0	0	0	0	0		0	0	0	0	0	0		0	0	0	0	0	0
Isoform 1 of Bromodomain-containing protein 3	IPI00410791	80 kDa	0	0	0	0	0	0	0	0		0	0	0	0	0	0	0	0		0	0	0	0	3	0.6	1.34164		0	0	3	0	0	0.6	1.34164		0	0	0	0	0	0		0	0	0	0	0	0
A kinase (PRKA) anchor protein 13	IPI00126181	306 kDa	0	0	0	0	0	0	0	0		0	0	0	0	0	0	0	0		0	0	0	0	0	0	0		0	0	0	0	0	0	0		0	0	0	0	0	0		0	0	0	0	0	0
K+A171eratin Kb40	IPI00348328	112 kDa	0	0	0	0	0	0	0	0		0	0	0	0	0	0	0	0		0	0	0	0	0	0	0		0	0	0	0	0	0	0		0	0	0	0	0	0		0	0	0	0	0	0
Krtap4-6 keratin associated protein 4-6	IPI00399708	21 kDa	0	0	0	0	0	0	0	0		0	0	0	0	0	0	0	0		0	15	0	0	0	3	6.7082		0	0	0	0	3	0.6	1.34164		0	0	0	0	0	0		0	0	0	0	0	0
Aspartate aminotransferase, mitochondrial	IPI00117312	47 kDa	0	0	0	0	2	0	0.333333	0.816497		0	0	0	0	2	0	0.333333	0.816497		0	0	0	0	0	0	0		0	0	0	0	0	0	0		0	0	0	0	0	0		0	0	0	0	0	0
Col4a4 Isoform 1 of Collagen alpha-4(IV) chain	IPI00626353	164 kDa	0	0	0	0	0	0	0	0		0	0	2	0	0	0	0.333333	0.816497		0	0	0	0	0	0	0		0	0	0	0	0	0	0		0	0	0	0	0	0		0	0	0	0	4	0
Dst dystonin isoform b	IPI00762553 (+2)	834 kDa	0	0	0	0	0	0	0	0		0	0	2	2	0	0	0.666667	1.0328		0	0	0	0	0	0	0		0	0	0	0	0	0	0		0	0	0	0	0	0		0	0	0	0	0	0
Putative uncharacterized protein	IPI00653061	42 kDa	0	0	0	0	0	0	0	0		0	0	0	0	0	0	0	0		0	0	0	0	0	0	0		0	0	0	0	0	0	0		0	0	0	0	0	0		0	0	0	0	0	0
Phospholipase D3	IPI00130624	54 kDa	0	0	0	0	0	0	0	0		0	0	0	0	0	0	0	0		0	0	0	0	0	0	0		0	0	0	0	0	0	0		0	0	0	0	0	0		0	0	0	0	0	0
Krtap9-5 Putative novel member of the keratin associated protein (Krtap) family	IPI00458823	38 kDa	0	0	0	0	0	0	0	0		0	0	3	3	0	0	1	1.54919		0	0	0	0	0	0	0		0	0	0	0	0	0	0		0	0	0	0	0	0		0	0	0	0	0	0
[truncated: 32 more columns]
