# Supplementary material for: Differentiating Inbred Mouse Strains from Each Other and Those with Single Gene Mutations Using Hair Proteomics
Source: PLoS One. 2012 Dec 14;7(12):e51956. doi: 10.1371/journal.pone.0051956 (PMC3522583; doi:10.1371/journal.pone.0051956)
Supplement: Table S5 — Proteins in insoluble (particulate) fractions of hair shaft samples for which global p values for differences are <0.05. P values are also given for two way comparisons, where those <0.05 are highlighted. For each comparison, the direction of the difference (up/down) is also given. (XLSX) [file pone.0051956.s008.xlsx]

## Sheet: ParticulateDifferences
Supplemental Table S5. Shown are the proteins in the particulate fractions for which global p values for differences are <0.05. P values are also given for two way comparisons, where those <0.05 are highlighted. For each comparison, the direction of the difference (up/down) is also given.
Protein	AccessionNo	Global P-Value Strain Effect	P-Value BALB - AKR	Dir. Reg. BALB - AKR	P-Value C3H - AKR	Dir. Reg. C3H - AKR	P-Value C57B - AKR	Dir. Reg. C57B - AKR	P-Value LP - AKR	Dir. Reg. LP - AKR	P-Value MCIR - AKR	Dir. Reg. MCIR - AKR	P-Value MRLFX - AKR	Dir. Reg. MRLFOX - AKR	P-Value RF - AKR	Dir. Reg. RF - AKR	P-Value SB - AKR	Dir. Reg. SB - AKR	P-Value C3H - BALB	Dir. Reg. C3H - BALB	P-Value C57B - BALB	Dir. Reg. C57B - BALB	P-Value LP - BALB	Dir. Reg. LP - BALB	P-Value MCIR - BALB	Dir. Reg. MCIR - BALB	P-Value MRLFOX - BALB	Dir. Reg. MRLFOX - BALB	P-Value RF - BALB	Dir. Reg. RF - BALB	P-Value SB - BALB	Dir. Reg. SB - BALB	P-Value C57B - C3H	Dir. Reg. C57B - C3H	P-Value LP - C3H	Dir. Reg. LP - C3H	P-Value MCIR - C3H	Dir. Reg. MCIR - C3H	P-Value MRLFX - C3H	Dir. Reg. MRLFOX - C3H	P-Value RF - C3H	Dir. Reg. RF - C3H	P-Value SB - C3H	Dir. Reg. SB - C3H	P-Value LP - C57B	Dir. Reg. LP - C57B	P-Value MCIR - C57B	Dir. Reg. MCIR - C57B	P-Value MRLFX - C57B
Keratin complex 2, basic, gene 19	IPI00474575	3.1e-05	0.69796	Down	0.999983	Up	0.893451	Down	1	Down	0.0956115	Up	0.11611	Up	0.958295	Down	0.450734	Up	0.556036	Up	0.999873	Up	0.711989	Up	0.0379404	Up	0.05368	Up	0.999345	Up	0.115917	Up	0.76897	Down	0.999967	Down	0.242217	Up	0.312777	Up	0.883347	Down	0.756486	Up	0.903404	Up	0.0435044	Up	0.0619539
Keratin, type I cuticular Ha3-I	IPI00321587	0.000448	0.914684	Down	1	Up	0.970063	Down	0.999993	Up	0.391033	Up	0.297582	Up	0.98824	Down	0.343172	Up	0.89073	Up	0.999999	Up	0.82852	Up	0.228592	Up	0.230341	Up	0.999991	Up	0.24676	Up	0.956095	Down	1	Up	0.52582	Up	0.450584	Up	0.98115	Down	0.502658	Up	0.914632	Up	0.270131	Up	0.266553
Keratin type II	IPI00124800	0.00232	0.995138	Down	0.904394	Up	0.999977	Down	0.984165	Up	0.420843	Up	0.235996	Up	1	Down	0.856643	Up	0.933825	Up	0.999369	Up	0.959844	Up	0.833396	Up	0.81381	Up	1	Down	0.926107	Up	0.867712	Down	0.99993	Down	0.962826	Up	0.804849	Up	1	Down	1	Up	0.954473	Up	0.498825	Up	0.383532
Trichohyalin	IPI00457939	7.9e-05	0.297325	Up	1	Up	0.159442	Up	0.44714	Up	0.893685	Down	0.994445	Down	0.767379	Up	0.392828	Down	0.474439	Down	0.999982	Up	0.999999	Down	0.238438	Down	0.0489866	Down	0.999824	Down	0.00186588	Down	0.293328	Up	0.633156	Up	0.865536	Down	0.986736	Down	0.879489	Up	0.344881	Down	0.999306	Down	0.176218	Down	0.0220089
Keratin, type I cytoskeletal 17	IPI00230365	0	1	Down	0.518265	Down	0.746618	Down	0.266818	Down	0.887421	Down	0.000369134	Down	0.999999	Up	0.016694	Down	0.6049	Down	0.819437	Down	0.341594	Down	0.91856	Down	0.00040403	Down	0.999983	Up	0.0183481	Down	0.999993	Up	0.999999	Down	1	Up	0.011062	Down	0.450376	Up	0.0657956	Down	0.999247	Down	1	Down	0.00621062
Keratin, type II cytoskeletal 75	IPI00221797	1e-05	0.683503	Down	0.0631287	Down	0.21669	Down	0.00785095	Down	0.747353	Down	0.000955762	Down	1	Up	9.28389e-05	Down	0.862842	Down	0.992192	Down	0.48476	Down	0.999731	Down	0.127862	Down	0.683017	Up	0.0104307	Down	0.999733	Up	0.999857	Down	0.999827	Up	0.93896	Down	0.07175	Up	0.329625	Down	0.971401	Down	1	Up	0.651038
Keratin-associated protein 15-1	IPI00138101	1.7e-05	0.563834	Down	0.15507	Down	0.144154	Down	0.103224	Down	0.748187	Down	0.561961	Up	0.999955	Down	0.999998	Down	0.921024	Down	0.887684	Down	0.929258	Down	0.998601	Down	0.0125792	Up	0.896033	Up	0.73987	Up	1	Down	1	Up	0.999999	Up	0.0089263	Up	0.333734	Up	0.224005	Up	0.999999	Up	0.999988	Up	0.00976937
Keratin, type II cuticular Hb6	IPI00405473	3e-06	1	Down	0.999972	Up	1	Down	0.997222	Up	0.0071384	Up	0.322497	Up	1	Down	1	Up	1	Up	1	Up	1	Up	1	Up	1	Up	1	Up	1	Up	1	Down	0.999993	Up	0.00773923	Up	0.483607	Up	0.999833	Down	0.999972	Down	1	Up	1	Up	1
Keratin, type II cuticular Hb3	IPI00462986	0.00344	1	Down	1	Up	0.988518	Down	0.9838	Up	0.167531	Up	0.743092	Up	1	Down	0.999978	Down	1	Up	1	Up	1	Up	1	Up	1	Up	1	Down	1	Up	0.983412	Down	0.99552	Up	0.259599	Up	0.85389	Up	1	Down	0.999846	Down	0.908791	Up	0.570567	Up	0.805293
Keratin, type I cuticular Ha1	IPI00124945	0.024024	1	Down	1	Up	1	Down	0.997419	Up	0.784811	Up	0.657904	Up	1	Down	0.999982	Up	1	Up	1	Up	1	Up	1	Up	1	Up	1	Down	1	Up	1	Down	0.999151	Up	0.853677	Up	0.764388	Up	1	Down	0.999998	Up	1	Up	1	Up	1
Keratin, type II cuticular Hb5	IPI00331459	0.001803	1	Down	1	Down	0.994528	Down	0.932104	Up	0.105981	Up	0.642632	Up	1	Down	0.965607	Up	1	Up	1	Up	1	Up	1	Up	1	Up	1	Down	1	Up	0.996446	Down	0.944442	Up	0.163604	Up	0.711785	Up	1	Down	0.971117	Up	0.81366	Up	0.301448	Up	0.648019
Keratin, type I cuticular Ha4	IPI00108478	4.7e-05	0.844384	Down	0.983015	Down	1	Down	1	Up	0.991871	Up	0.400213	Up	1	Down	0.184254	Up	0.999481	Up	1	Down	0.798825	Up	0.535202	Up	0.158997	Up	1	Down	0.101577	Up	1	Down	0.968212	Up	0.776723	Up	0.219959	Up	1	Down	0.125752	Up	1	Up	1	Up	1
Keratin associated protein 13-1	IPI00169710	1e-05	0.259426	Down	0.128479	Down	1	Down	0.112773	Down	0.991683	Down	0.920018	Up	0.999989	Down	0.996223	Down	0.901144	Down	1	Down	0.99935	Down	0.987984	Up	0.0211753	Up	0.548689	Up	0.692645	Up	1	Down	0.992122	Up	0.577446	Up	0.0355265	Up	0.211101	Up	0.272218	Up	1	Up	1	Up	1
Keratin, type I cuticular Ha3-II	IPI00944212	0.009914	1	Down	0.999993	Up	1	Down	0.847502	Up	0.641236	Up	0.643635	Up	1	Down	0.999362	Down	1	Up	1	Up	1	Up	1	Up	1	Up	1	Down	1	Up	1	Down	0.953534	Up	0.801557	Up	0.809599	Up	1	Down	0.99378	Down	1	Up	1	Up	1
Keratin, type II cuticular Hb4	IPI00347019	0	0.960614	Up	0.655735	Down	0.288759	Down	0.244559	Down	0.44633	Down	0.00580242	Down	0.999974	Down	1	Down	0.112425	Down	0.0277708	Down	0.0161371	Down	0.167798	Down	0.00177568	Down	0.882017	Down	1	Down	0.999512	Down	0.999721	Down	0.976465	Down	0.043522	Down	0.927592	Up	1	Down	1	Up	0.999068	Down	0.0875628
Keratin-associated protein 14	IPI00127601	0	0.261135	Down	0.1668	Down	1	Down	1	Down	0.764616	Down	0.948926	Up	0.864969	Down	0.0646763	Down	0.597768	Down	1	Down	1	Down	1	Down	0.0224916	Up	0.996324	Up	0.992823	Down	1	Down	1	Down	0.722345	Up	0.090728	Up	0.409816	Up	0.831968	Up	1	Down	1	Up	1
48 kDa protein	IPI00816944	0.011681	1	Up	0.979184	Up	0.999819	Up	0.921283	Up	0.384463	Up	0.82674	Up	1	Down	0.9846	Up	0.979182	Up	0.999819	Up	0.921364	Up	0.384613	Up	0.826831	Up	1	Down	0.984594	Up	0.999045	Down	0.999919	Up	0.257645	Up	0.98838	Up	1	Down	1	Down	0.977223	Up	0.255161	Up	0.886974
Keratin associated protein 6-1	IPI00113804	4.4e-05	0.776843	Down	1	Down	1	Down	0.912959	Down	0.046486	Up	0.776797	Down	0.788783	Down	1	Down	1	Down	1	Down	0.999985	Up	0.00717314	Up	1	Down	0.999921	Down	1	Down	1	Up	1	Up	1	Up	1	Up	1	Up	1	Up	1	Up	1	Up	1
Fatty acid-binding protein, adipocyte	IPI00116705	0.000688	0.691495	Down	0.259907	Down	0.383108	Down	0.111677	Down	1	Down	0.994158	Up	0.998704	Down	0.304152	Down	0.984681	Down	0.998676	Down	0.907449	Down	1	Down	0.214781	Up	0.989935	Up	0.998624	Down	0.999997	Up	0.999997	Down	1	Down	0.0668826	Up	0.7026	Up	0.999992	Up	0.999326	Down	1	Down	0.104255
Keratin intermediate filament 16a	IPI00131209 (+1)	9e-05	0.999787	Down	0.219698	Down	0.460524	Down	0.691115	Down	0.732403	Down	1	Down	0.973938	Down	1	Down	0.422014	Down	0.748908	Down	0.935806	Down	0.855304	Down	1	Down	0.999376	Down	1	Down	0.999234	Up	0.957027	Up	1	Down	1	Down	0.820039	Up	1	Down	0.999751	Up	0.999856	Down	1
Isoform 1 of V-set and immunoglobulin domain-containing protein 8	IPI00273976	2.7e-05	0.330169	Down	0.994334	Down	0.275882	Down	0.786289	Down	0.00214603	Up	0.961532	Down	0.970987	Down	0.999967	Down	0.830279	Up	0.997884	Down	0.992469	Up	5.27089e-05	Up	0.909922	Up	0.962059	Up	0.546859	Up	0.605988	Down	0.998277	Down	0.000715833	Up	0.999999	Down	0.999996	Down	0.999937	Up	0.874383	Up	0.00156728	Up	0.694932
14-3-3 protein sigma	IPI00118286 (+1)	0.000518	0.218209	Down	0.873442	Down	1	Down	0.602375	Down	0.771748	Down	0.982773	Up	0.980271	Down	0.877348	Down	0.951688	Up	1	Down	0.994457	Up	1	Down	0.0374633	Up	0.861469	Up	0.912414	Up	1	Down	0.999979	Down	0.989801	Down	0.349268	Up	0.999996	Up	1	Up	1	Up	1	Up	1
Isoform 2A of Desmocollin-2	IPI00138209	0	1	Up	0.938707	Down	0.99746	Up	0.999991	Down	0.997211	Down	1	Down	0.998127	Up	1	Down	0.927275	Down	0.998298	Up	0.999977	Down	0.996426	Down	1	Down	0.998744	Up	1	Down	0.601848	Up	0.990498	Up	1	Up	1	Down	0.647088	Up	1	Down	0.970578	Down	0.942579	Down	1
Argininosuccinate synthase	IPI00134746	0.001823	0.439142	Up	0.944267	Down	0.999999	Up	0.994466	Up	0.915782	Down	0.983788	Down	1	Down	0.425451	Down	0.095597	Down	0.691697	Down	0.911601	Down	0.68165	Down	0.0872969	Down	0.634341	Down	0.0246272	Down	0.875774	Up	0.582328	Up	0.990602	Down	0.999996	Up	0.964962	Up	0.969735	Down	0.999789	Up	0.891765	Down	0.944366
K+A60eratin associated protein 11-1	IPI00380062	0.000104	0.969346	Down	0.895132	Up	0.998582	Up	0.977507	Down	1	Down	0.226599	Up	0.999937	Up	0.0740688	Up	0.708865	Up	0.86823	Up	1	Up	1	Down	0.426994	Up	0.913365	Up	0.321686	Up	0.998475	Down	0.654533	Down	1	Down	0.898647	Up	0.99498	Down	0.505254	Up	0.860869	Down	1	Down	0.559529
Keratin, type I cytoskeletal 39	IPI00416302	0	1	Down	1	Down	1	Down	1	Down	0.722242	Up	0.00938213	Up	1	Down	0.100149	Up	1	Up	1	Down	1	Down	1	Up	1	Up	1	Down	1	Up	1	Down	1	Down	1	Up	1	Up	1	Down	1	Up	1	Down	1	Up	1
Selenium-binding protein 1	IPI00623845	0.007395	0.353612	Down	0.997788	Down	1	Down	0.688834	Down	0.898073	Down	0.999943	Down	0.996016	Down	1	Down	0.602129	Up	1	Down	0.931448	Up	1	Up	0.479049	Up	0.670227	Up	0.363884	Up	1	Down	0.979539	Down	0.966412	Down	0.999996	Up	1	Down	0.998505	Up	1	Up	1	Up	1
Keratin, type II cuticular Hb2	IPI00117269	0.001776	0.993473	Up	0.933916	Up	0.999681	Up	0.926382	Up	0.0355593	Up	1	Down	0.804033	Up	0.951274	Up	0.999854	Up	0.999998	Down	0.999805	Up	0.0204794	Up	1	Down	0.989424	Up	0.999973	Up	0.997429	Down	1	Up	0.0612587	Up	1	Down	0.999957	Up	1	Down	0.99686	Up	0.0419345	Up	1
Hsp90ab1 MCG18238	IPI00229080	0.000974	0.999324	Down	0.442635	Down	0.118955	Down	0.232475	Down	1	Down	0.778653	Down	0.998641	Down	0.0450784	Down	0.785592	Down	0.279251	Down	0.559694	Down	1	Down	0.982195	Down	1	Down	0.0997347	Down	0.97973	Down	0.999999	Down	1	Down	0.998486	Up	0.897248	Up	0.674593	Down	0.99547	Up	1	Down	0.748363
Putative uncharacterized protein (Fragment)	IPI00343940	0.000102	1	Up	1	Up	1	Up	1	Up	1	Up	1	Up	1	Up	1	Up	0.663766	Down	0.566529	Down	0.862963	Up	0.986437	Down	0.996554	Down	0.998191	Up	1	Down	0.999991	Down	0.168006	Up	0.999949	Up	0.941225	Up	0.386746	Up	1	Down	0.171164	Up	0.998034	Up	0.856388
Keratin 32	IPI00122281	0.000168	0.999807	Down	1	Up	1	Down	1	Down	0.0131976	Up	0.980325	Up	0.907675	Up	1	Down	0.998924	Up	1	Down	0.999807	Up	0.0358723	Up	0.8944	Up	0.775189	Up	1	Down	1	Down	1	Down	0.026624	Up	0.995426	Up	0.962667	Up	1	Down	1	Up	1	Up	1
ATP synthase subunit beta, mitochondrial	IPI00468481	0.008053	1	Down	0.801062	Down	1	Down	0.604042	Down	1	Down	0.999993	Up	0.870511	Down	0.965238	Down	1	Up	1	Down	1	Up	1	Up	1	Up	1	Up	1	Up	1	Down	0.999989	Down	1	Down	0.658719	Up	1	Up	0.998863	Up	1	Up	1	Up	1
27 kDa protein	IPI00895479	0.000281	0.166044	Down	0.136049	Down	0.241984	Down	0.0850124	Down	0.99647	Down	0.981073	Down	0.196788	Down	0.0539684	Down	0.922302	Up	0.78696	Up	0.89999	Up	0.386389	Up	0.300303	Up	0.99496	Up	0.981497	Up	0.999867	Up	1	Up	0.763981	Up	0.484078	Up	0.999737	Down	0.999945	Down	0.999939	Down	0.935948	Up	0.736168
Protein S100-A3	IPI00114281	0.000882	1	Down	0.843346	Down	1	Down	0.998725	Down	0.237114	Up	0.995856	Down	0.993168	Down	0.784718	Down	1	Up	1	Down	1	Up	1	Up	1	Up	1	Up	1	Up	1	Down	0.987523	Up	0.0536088	Up	0.994408	Up	0.999375	Up	1	Up	1	Up	1	Up	1
Tchhl1 Trichohyalin-like protein 1	IPI00136276	9e-06	0.179603	Up	0.814042	Up	0.126231	Up	0.0891502	Up	1	Up	1	Down	0.131755	Up	1	Down	0.790999	Down	0.999988	Up	0.99904	Up	0.809249	Down	1	Down	0.999986	Up	1	Down	0.622698	Up	0.446837	Up	0.990267	Down	1	Down	0.649289	Up	1	Down	0.999999	Up	0.749506	Down	1
Ivl involucrin	IPI00662549	1.1e-05	0.999124	Down	0.999886	Up	0.988784	Up	0.222498	Up	0.981773	Down	1	Down	1	Up	1	Down	0.968175	Up	0.820603	Up	0.0707595	Up	0.999067	Down	1	Down	0.999566	Up	1	Down	0.999962	Up	0.565949	Up	0.935568	Down	1	Down	0.999952	Down	1	Down	0.820298	Up	0.856515	Down	1
40S ribosomal protein S3	IPI00134599	0.005737	0.989104	Down	0.507562	Down	0.307134	Down	0.69149	Down	1	Down	0.999906	Up	0.99318	Down	0.35253	Down	0.918931	Down	0.592661	Down	0.992349	Down	1	Down	0.886332	Up	1	Down	0.835301	Down	0.986031	Down	0.999801	Up	1	Down	0.301035	Up	0.954048	Up	1	Down	0.891679	Up	1	Down	0.210156
Keratin, type I cytoskeletal 14	IPI00227140	0.000148	0.99976	Down	0.217525	Down	0.378023	Down	0.51355	Down	0.904653	Down	1	Down	0.999454	Down	1	Down	0.397545	Down	0.649209	Down	0.824604	Down	0.974721	Down	1	Down	1	Down	1	Down	0.999613	Up	0.978945	Up	0.998007	Up	1	Down	0.514989	Up	1	Down	0.999914	Up	0.999999	Up	1
Hypothetical protein LOC69661	IPI00109507	3.8e-05	0.969738	Down	1	Down	1	Down	1	Down	1	Down	0.0877445	Up	0.994722	Down	0.98938	Up	1	Down	1	Down	1	Down	1	Down	0.22975	Up	1	Up	0.781028	Up	1	Up	1	Down	1	Up	1	Up	1	Up	1	Up	1	Down	1	Down	1
14-3-3 protein zeta/delta	IPI00116498	0.007175	0.47658	Down	0.466992	Down	0.282339	Down	0.14401	Down	0.999891	Down	0.717747	Down	0.732799	Down	0.14372	Down	1	Down	0.878447	Down	0.907888	Down	0.967266	Up	0.999963	Up	1	Up	0.907736	Down	0.933961	Down	0.965455	Down	0.938908	Up	0.999373	Up	0.999998	Up	0.965454	Down	0.999991	Up	0.52826	Up	0.759919
Keratin, type I cytoskeletal 23	IPI00121462	0.00756	0.940051	Down	0.760725	Down	0.47006	Down	0.493442	Down	0.966902	Down	1	Down	0.996513	Down	1	Down	0.999609	Down	0.929584	Down	0.983045	Down	0.99997	Down	1	Down	0.999996	Up	1	Down	0.997063	Down	0.999978	Down	1	Up	1	Down	0.994768	Up	1	Down	0.99996	Up	0.999273	Up	1
Isoform 1 of Calpain-12	IPI00318772	0.001643	1	Down	1	Down	1	Down	0.787515	Down	1	Down	0.668481	Down	0.999999	Down	1	Up	1	Down	1	Down	1	Up	1	Down	1	Up	1	Up	1	Up	1	Up	1	Up	1	Up	1	Up	1	Up	1	Up	1	Up	1	Down	1
Isoform PLEC-0 of Plectin-1	IPI00230061	0.037832	0.997949	Up	0.735992	Down	0.736012	Down	0.776737	Down	0.994979	Down	0.999999	Down	0.999999	Down	0.944421	Down	0.559283	Down	0.558879	Down	0.4304	Down	0.95341	Down	0.985189	Down	0.99255	Down	0.631259	Down	1	Down	0.997856	Up	0.991555	Up	0.797648	Up	0.82071	Up	0.97327	Up	0.997855	Up	0.991542	Up	0.79787
Plasminogen activator inhibitor 2, macrophage	IPI00116606	0.00023	0.971717	Up	0.974322	Down	1	Down	0.889268	Up	1	Down	1	Down	0.999962	Up	1	Down	0.56613	Down	0.94827	Down	0.999996	Up	1	Down	1	Down	0.999729	Down	1	Down	0.993439	Up	0.413863	Up	1	Down	1	Down	0.894426	Up	1	Down	0.849822	Up	1	Down	1
Isoform 2 of Cytosol aminopeptidase	IPI00828469	0.00021	1	Down	0.228566	Down	1	Down	0.325896	Down	1	Down	0.991557	Down	0.398747	Down	0.136726	Down	1	Up	1	Down	1	Up	1	Down	1	Up	1	Up	1	Up	1	Down	0.997922	Up	1	Down	0.550766	Up	1	Up	0.999389	Down	1	Up	1	Down	1
Annexin A1	IPI00230395	4.6e-05	0.457344	Up	0.998911	Down	0.998713	Up	0.395907	Up	1	Down	1	Down	0.999375	Down	1	Down	0.280559	Down	0.887595	Down	1	Up	1	Down	1	Down	0.408051	Down	1	Down	0.936021	Up	0.245363	Up	1	Down	1	Down	1	Up	1	Down	0.844609	Up	1	Down	1
Isoform 1 of Heterogeneous nuclear ribonucleoproteins A2/B1	IPI00828488	0.044307	0.852065	Down	0.788538	Down	0.670718	Down	0.979105	Down	0.956094	Down	1	Down	0.846873	Down	1	Down	0.999995	Down	0.998355	Down	0.999857	Up	0.999891	Down	1	Down	0.99999	Down	1	Down	0.999978	Down	0.996749	Up	0.999998	Down	1	Down	1	Down	1	Down	0.968498	Up	1	Up	1
Leucine-rich repeat-containing protein 15	IPI00330681	0.041923	1	Down	0.665211	Up	0.999996	Down	0.99997	Up	1	Up	1	Down	1	Up	1	Down	1	Up	1	Up	1	Up	1	Up	1	Up	1	Up	1	Down	0.634085	Down	0.844608	Down	0.976962	Down	0.569553	Down	0.881031	Down	1	Down	0.998585	Up	0.999976	Up	1
Isoform A of Heat shock protein beta-1	IPI00128522	0.020528	0.977411	Down	1	Up	0.834725	Down	0.70604	Down	1	Down	0.989267	Up	0.867026	Down	0.999989	Up	0.972422	Up	0.997789	Down	0.959284	Down	1	Down	0.629056	Up	0.992667	Down	0.897032	Up	0.822367	Down	0.693542	Down	1	Down	0.995749	Up	0.857276	Down	0.999999	Up	0.999816	Down	1	Down	0.502677
Isoform M2 of Pyruvate kinase isozymes M1/M2	IPI00407130	0.002237	0.400559	Down	0.170352	Down	0.14801	Down	0.0818927	Down	1	Down	0.592383	Down	0.595915	Down	0.243263	Down	0.792276	Down	0.842531	Down	0.791263	Down	1	Down	0.999993	Up	1	Down	0.999985	Down	1	Up	0.999999	Up	1	Down	0.674303	Up	0.833109	Up	0.901063	Up	1	Up	1	Down	0.71889
Isoform 2 of Plakophilin-3	IPI00135464 (+1)	0.000645	0.975959	Down	0.135116	Down	0.392439	Down	0.83257	Down	0.685708	Down	0.082698	Down	0.767714	Down	1	Down	0.40638	Down	0.906558	Down	0.999911	Down	0.893397	Down	0.360155	Down	0.996678	Down	1	Down	0.957838	Up	0.60138	Up	1	Up	1	Up	0.819592	Up	1	Down	0.989605	Up	0.998681	Down	0.978161
60S acidic ribosomal protein P2	IPI00139795	0.001986	0.245168	Down	0.709461	Down	0.1663	Down	0.0906859	Down	1	Down	0.999398	Down	0.488232	Down	0.984418	Down	0.997409	Up	0.938862	Down	0.986183	Down	1	Down	0.552215	Up	1	Up	0.7674	Up	0.712965	Down	0.786915	Down	1	Down	0.950668	Up	0.999383	Down	0.993837	Up	0.999947	Up	1	Down	0.280883
60S acidic ribosomal protein P0	IPI00314950	0.043788	1	Down	0.938423	Down	0.876165	Down	1	Down	1	Down	0.999855	Up	1	Up	0.897569	Down	0.972703	Down	0.928252	Down	1	Down	1	Down	0.998217	Up	0.999976	Up	0.950901	Down	0.999999	Down	1	Down	1	Down	0.783277	Up	0.905344	Up	1	Down	1	Down	1	Down	0.703743
40S ribosomal protein S4, X isoform	IPI00331092	0.011465	0.991595	Down	1	Down	1	Down	0.984315	Down	1	Down	1	Down	1	Up	0.604631	Down	1	Down	1	Down	1	Down	1	Down	0.99744	Up	0.981455	Up	0.941814	Down	1	Up	1	Up	1	Down	1	Up	1	Up	1	Up	1	Up	1	Down	1
ATP-dependent RNA helicase DDX3X	IPI00230035	0.003528	0.822923	Up	1	Down	0.997461	Up	0.998018	Up	1	Down	1	Up	0.999999	Up	1	Down	1	Down	0.997427	Down	0.993998	Down	1	Down	0.910356	Down	0.967254	Down	1	Down	1	Up	1	Up	1	Down	1	Up	1	Up	1	Down	1	Down	1	Down	0.999773
Elongation factor 1-gamma	IPI00318841	0.004032	0.99616	Down	0.800271	Down	1	Down	0.523799	Down	1	Down	0.939623	Up	0.999027	Down	0.983437	Down	0.98723	Down	1	Down	0.824294	Down	1	Down	0.561665	Up	1	Up	1	Down	1	Down	0.99833	Down	1	Down	0.293803	Up	0.988824	Up	0.996718	Up	1	Up	1	Down	1
S+A92imilar to valosin isoform 1	IPI00676914	0.000127	0.10696	Down	1	Down	0.187097	Down	1	Down	1	Down	0.485928	Down	0.284725	Down	0.07635	Down	1	Down	0.974305	Down	1	Down	1	Down	0.956495	Up	1	Down	0.999898	Down	1	Up	1	Down	1	Down	1	Up	1	Up	1	Up	1	Down	1	Down	0.685296
Gm8842 hypothetical protein isoform 2	IPI00752723	0.045697	0.914265	Up	0.990707	Down	0.998587	Down	0.990411	Up	1	Down	0.999995	Down	1	Up	1	Down	0.631124	Down	0.704635	Down	0.999951	Down	1	Down	0.791915	Down	0.985742	Down	1	Down	0.999999	Up	0.79932	Up	1	Down	0.999224	Up	0.979726	Up	1	Down	0.871388	Up	1	Down	0.999978
40S ribosomal protein S8	IPI00466820 (+3)	0.000433	0.997614	Up	1	Down	0.982699	Down	0.953598	Down	1	Down	0.493594	Down	0.999273	Up	1	Down	1	Down	0.76407	Down	0.625675	Down	1	Down	0.218219	Down	1	Down	1	Down	1	Up	1	Up	1	Down	1	Up	1	Up	1	Up	1	Down	1	Down	0.952052
Histone H1.5	IPI00230133	0.00607	0.874997	Up	1	Down	0.861627	Up	1	Down	0.197303	Up	1	Down	0.631032	Up	0.999138	Up	1	Down	1	Up	0.875006	Down	0.669345	Up	1	Down	0.999052	Up	0.990354	Down	1	Up	1	Up	1	Up	1	Down	1	Up	1	Up	0.861885	Down	0.757713	Up	1
Guanine nucleotide-binding protein subunit beta-2-like 1	IPI00317740	0.00399	0.41198	Down	0.328672	Down	1	Down	1	Down	1	Down	0.507021	Down	0.538501	Down	0.506587	Down	0.993775	Down	1	Down	1	Down	1	Down	1	Up	0.999997	Down	1	Up	1	Down	1	Down	1	Down	0.980682	Up	0.999813	Up	0.980689	Up	1	Up	1	Down	1
78 kDa glucose-regulated protein	IPI00319992	7.6e-05	1	Down	1	Down	1	Down	1	Down	1	Down	0.875825	Down	0.566004	Down	0.243075	Down	1	Down	1	Up	1	Down	1	Up	1	Up	1	Up	1	Up	1	Up	1	Up	1	Up	1	Up	1	Up	1	Up	1	Down	1	Up	1
Histone H2A.Z	IPI00331734	7e-06	1	Up	1	Up	1	Up	1	Up	1	Up	1	Up	1	Up	1	Up	1	Down	0.882971	Down	0.999998	Up	1	Down	1	Down	0.998025	Down	1	Down	1	Up	1	Up	1	Down	1	Down	1	Up	1	Down	0.755275	Up	1	Down	1
Peroxisomal carnitine O-octanoyltransferase	IPI00120165	3.6e-05	0.0421498	Up	0.99984	Up	0.999983	Down	1	Up	1	Down	1	Down	0.994966	Up	1	Down	0.133044	Down	0.0683588	Down	0.0418459	Down	1	Down	1	Down	0.322493	Down	1	Down	0.994619	Down	0.99984	Down	1	Down	1	Down	0.999995	Up	1	Down	0.999983	Up	1	Down	1
Protein S100-A11	IPI00119202 (+1)	0.000259	0.174342	Up	1	Down	0.994632	Up	0.605219	Up	1	Down	1	Down	0.94135	Up	1	Down	1	Down	0.375607	Down	0.903769	Down	1	Down	1	Down	0.689255	Down	1	Down	1	Up	1	Up	1	Down	1	Down	1	Up	1	Down	0.942459	Up	1	Down	1
Putative uncharacterized protein	IPI00132089	0.015926	1	Down	0.877525	Down	1	Down	0.873004	Down	1	Down	0.999998	Up	0.998786	Up	0.792653	Down	1	Up	1	Up	1	Up	1	Up	1	Up	1	Up	1	Up	1	Down	1	Up	0.979045	Up	0.789841	Up	0.661983	Up	1	Down	1	Up	1	Up	1
Poly(rC)-binding protein 1	IPI00128904	0.003731	1	Up	1	Down	0.900846	Down	1	Down	1	Down	0.999996	Up	0.995365	Down	1	Down	1	Down	0.900774	Down	1	Down	1	Down	0.999996	Up	0.995363	Down	1	Down	1	Up	1	Down	1	Up	1	Up	1	Up	1	Down	1	Down	1	Down	0.791841
Ezrin	IPI00330862	5e-06	0.0521546	Up	1	Down	1	Down	0.267169	Up	1	Down	1	Up	0.504264	Up	1	Down	1	Down	1	Down	0.910883	Down	1	Down	0.0524262	Down	0.81036	Down	1	Down	1	Up	1	Up	1	Up	1	Up	1	Up	1	Up	1	Up	1	Down	1
Eukaryotic translation initiation factor 5A-1	IPI00108125	0.039141	1	Up	0.962685	Down	0.962685	Down	0.99985	Up	1	Down	1	Down	1	Up	1	Down	0.932302	Down	0.932263	Down	0.999994	Up	1	Down	1	Down	1	Up	1	Down	1	Down	0.848297	Up	1	Down	1	Down	0.946799	Up	1	Down	0.848264	Up	1	Down	1
Cystatin-A	IPI00285126	1e-06	0.842788	Up	1	Down	1	Down	1	Down	1	Down	0.999811	Down	0.999959	Up	1	Down	1	Down	1	Down	1	Down	1	Down	0.541625	Down	0.990742	Down	1	Down	1	Up	1	Up	1	Up	1	Up	1	Up	1	Up	1	Up	1	Up	1
Putative uncharacterized protein	IPI00126248	0.001235	0.609179	Up	1	Down	0.996994	Down	0.999406	Down	1	Down	1	Down	0.966928	Up	1	Down	1	Down	0.425418	Down	0.362982	Down	1	Down	1	Down	0.998699	Down	1	Down	1	Up	1	Up	1	Down	1	Down	1	Up	1	Down	1	Up	1	Down	1
Isoform 1 of Rab GDP dissociation inhibitor beta	IPI00122565 (+1)	0.010765	0.968983	Up	0.999999	Down	1	Down	1	Down	1	Down	0.891081	Up	0.999998	Up	0.974042	Down	0.932104	Down	1	Down	1	Down	1	Down	0.999997	Up	0.998451	Down	0.610044	Down	1	Down	1	Down	1	Down	0.836776	Up	0.999806	Up	0.995996	Down	1	Up	1	Down	1
Isoform 3 of Elongation factor 1-delta	IPI00944009	0.02635	1	Up	1	Down	1	Down	0.933186	Down	1	Down	0.999577	Down	1	Up	1	Down	1	Down	1	Down	0.93328	Down	1	Down	0.999577	Down	1	Up	1	Down	1	Up	1	Up	1	Up	1	Up	1	Up	1	Down	1	Up	1	Down	1
Gm5805 similar to 40S ribosomal protein S14 isoform 1	IPI00112407 (+1)	0.010737	1	Down	0.907604	Down	1	Down	1	Down	1	Down	0.998876	Up	1	Down	0.918784	Down	0.947682	Down	1	Down	1	Down	1	Down	0.993903	Up	1	Down	0.960691	Down	1	Down	1	Down	1	Down	0.682749	Up	1	Down	1	Up	1	Down	1	Up	1
[truncated: 25 more columns]
