# Supplementary material for: Differentiating Inbred Mouse Strains from Each Other and Those with Single Gene Mutations Using Hair Proteomics
Source: PLoS One. 2012 Dec 14;7(12):e51956. doi: 10.1371/journal.pone.0051956 (PMC3522583; doi:10.1371/journal.pone.0051956)
Supplement: Table S6 — Proteins in solubilized fractions of hair shaft samples for which global p values for differences are <0.05. P values are also given for two way comparisons, where those <0.05 are highlighted. For each comparison, the direction of the difference (up/down) is also given. (XLSX) [file pone.0051956.s009.xlsx]

## Sheet: Sheet 1
Supplemental Table S6. Shown are the proteins in the solubilized fractions for which global p values for differences are <0.05. P values are also given for two way comparisons, where those <0.05 are highlighted. For each comparison, the direction of the difference (up/down) is also given.
Protein	AccessionNo	Global P-Value Strain Effect	P-Value BALB - AKR	Dir. Reg. BALB - AKR	P-Value C3H - AKR	Dir. Reg. C3H - AKR	P-Value C57B - AKR	Dir. Reg. C57B - AKR	P-Value LP - AKR	Dir. Reg. LP - AKR	P-Value MA - AKR	Dir. Reg. MA - AKR	P-Value MCIR - AKR	Dir. Reg. MCIR - AKR	P-Value MRLFOX - AKR	Dir. Reg. MRLFOX - AKR	P-Value RF - AKR	Dir. Reg. RF - AKR	P-Value SB - AKR	Dir. Reg. SB - AKR	P-Value C3H - BALB	Dir. Reg. C3H - BALB	P-Value C57B - BALB	Dir. Reg. C57B - BALB	P-Value LP - BALB	Dir. Reg. LP - BALB	P-Value MA - BALB	Dir. Reg. MA - BALB	P-Value MCIR - BALB	Dir. Reg. MCIR - BALB	P-Value MRLFOX - BALB	Dir. Reg. MRLFOX - BALB	P-Value RF - BALB	Dir. Reg. RF - BALB	P-Value SB - BALB	Dir. Reg. SB - BALB	P-Value C57B - C3H	Dir. Reg. C57B - C3H	P-Value LP - C3H	Dir. Reg. LP - C3H	P-Value MA - C3H	Dir. Reg. MA - C3H	P-Value MCIR - C3H	Dir. Reg. MCIR - C3H	P-Value MRLFOX - C3H	Dir. Reg. MRLFOX - C3H	P-Value RF - C3H	Dir. Reg. RF - C3H	P-Value SB - C3H
Trichohyalin	IPI00457939	0.025866	1	Down	0.999995	Up	1	Up	0.602322	Up	1	Down	0.991662	Up	0.999407	Up	1	Down	1	Down	0.999982	Up	1	Up	0.621668	Up	1	Down	0.989065	Up	0.99894	Up	1	Down	1	Down	1	Down	0.691181	Up	1	Down	0.999671	Up	0.999999	Up	0.999979	Down	1
Keratin, type I cytoskeletal 17	IPI00230365	0	0.118315	Up	0.717627	Up	0.00814667	Up	0.0015128	Up	0.0455619	Up	0.701614	Up	0.922801	Down	0.788928	Up	1	Down	0.970738	Down	0.934668	Up	0.518878	Up	0.999964	Up	0.990485	Down	0.0543307	Down	0.976572	Down	1	Down	0.348243	Up	0.0873086	Up	0.818053	Up	1	Up	0.229983	Down	1	Down	1
Keratin, type II cytoskeletal 75	IPI00221797	6e-06	0.20121	Up	1	Down	0.191082	Up	0.00338652	Up	0.260024	Up	0.764463	Up	0.997053	Down	0.585662	Up	0.983629	Down	0.190991	Down	1	Up	0.803988	Up	1	Down	0.999074	Down	0.0420524	Down	0.999977	Down	0.0280729	Down	0.180237	Up	0.00640833	Up	0.238596	Up	0.67931	Up	0.99991	Down	0.510542	Up	0.998545
Desmoplakin	IPI00553419	0.0116	0.606353	Up	0.998053	Down	0.930643	Up	0.292128	Up	1	Up	0.469811	Up	1	Up	0.999997	Up	1	Up	0.380414	Down	0.999825	Down	0.999868	Up	0.661973	Down	0.999998	Up	0.661941	Down	0.920128	Down	0.634528	Down	0.670878	Up	0.205342	Up	0.995792	Up	0.291065	Up	0.995784	Up	0.983393	Up	0.997082
Histone H2A type 3	IPI00221463	0.011523	0.950563	Up	0.999927	Up	0.999998	Up	0.050069	Up	0.997489	Up	0.363368	Up	0.619637	Up	0.985988	Up	1	Down	0.999425	Down	0.996715	Down	0.515628	Up	0.999982	Down	0.972184	Up	0.999399	Up	1	Down	0.850465	Down	1	Down	0.230624	Up	1	Up	0.756243	Up	0.937147	Up	0.999947	Up	0.997683
Keratin, type I cuticular Ha3-II	IPI00944212	0.045778	0.995168	Up	0.999718	Down	0.754837	Down	0.999914	Down	0.999181	Down	0.94467	Up	0.928716	Up	0.977484	Up	0.999991	Up	0.88819	Down	0.274485	Down	0.897316	Down	0.820066	Down	0.999978	Up	0.999983	Up	1	Up	0.999969	Down	0.979164	Down	1	Up	1	Down	0.707267	Up	0.659742	Up	0.803403	Up	0.988325
Keratin, type II cuticular Hb4	IPI00347019	0	1.03994e-05	Up	0.999343	Up	0.00420854	Up	0.00066502	Up	0.733716	Up	0.994011	Down	0.421964	Down	0.0252939	Up	1	Down	0.000140533	Down	0.58419	Down	0.862459	Down	0.000476693	Down	0.000284915	Down	0.00625	Down	0.37493	Down	1	Down	0.0456556	Up	0.00946911	Up	0.989677	Up	0.887988	Down	0.266786	Down	0.171598	Up	1
12 kDa protein	IPI00624933	0.008582	0.999696	Up	0.736591	Down	0.919247	Down	0.322564	Up	0.999907	Up	0.99998	Up	0.999182	Up	1	Down	0.999978	Up	0.495255	Down	0.668089	Down	0.701693	Up	1	Down	1	Down	1	Up	0.999806	Down	1	Down	0.999776	Up	0.0973911	Up	0.525613	Up	0.578996	Up	0.46395	Up	0.788322	Up	0.558253
Elongation factor 2	IPI00466069	0.0182	0.975567	Up	0.999051	Down	0.999822	Up	0.634841	Up	0.993249	Down	0.999975	Down	0.605286	Up	1	Down	0.999924	Down	0.798143	Down	0.99995	Down	0.996972	Up	0.645848	Down	0.926149	Down	0.995446	Up	0.982854	Down	0.826268	Down	0.9622	Up	0.421051	Up	1	Down	1	Up	0.402249	Up	0.999866	Up	1
48 kDa protein	IPI00816944	0.030408	0.51023	Up	1	Up	0.988827	Up	0.999966	Down	0.999966	Down	0.198781	Up	1	Up	0.995667	Up	1	Down	0.718393	Down	0.992048	Down	0.221452	Down	0.221193	Down	0.999475	Up	0.66173	Down	0.992132	Down	0.403026	Down	0.998276	Up	0.999623	Down	0.999623	Down	0.362309	Up	1	Up	0.999444	Up	0.999999
Elongation factor 1-alpha 1	IPI00307837	0.005318	0.684421	Up	0.942866	Down	1	Down	0.932756	Up	1	Up	0.997513	Down	1	Down	0.999368	Down	1	Down	0.338481	Down	0.723431	Down	0.999906	Down	0.771311	Down	0.532574	Down	0.543874	Down	0.571894	Down	1	Down	0.961299	Up	0.505077	Up	0.909607	Up	0.999956	Up	0.978073	Up	0.999646	Up	1
Fatty acid-binding protein, adipocyte	IPI00116705	0.002272	0.894074	Up	0.95725	Up	0.684293	Up	0.749466	Up	0.999999	Up	1	Down	0.132529	Up	0.99519	Up	0.999868	Down	1	Down	0.99994	Up	0.999998	Up	0.964131	Down	1	Down	0.625827	Up	0.999962	Down	0.734676	Down	0.999412	Up	0.999917	Up	0.991066	Down	1	Down	0.601456	Up	1	Down	0.826391
Keratin intermediate filament 16a	IPI00131209 (+1)	3.8e-05	0.375482	Up	0.985499	Up	0.437125	Up	0.258092	Up	0.58405	Up	0.859053	Up	1	Down	0.826709	Up	1	Down	0.487773	Down	1	Down	0.999448	Up	0.996734	Down	0.890242	Down	1	Down	0.922434	Down	1	Down	0.6262	Up	0.241382	Up	0.862587	Up	0.999069	Up	1	Down	0.997307	Up	1
Isoform 1 of V-set and immunoglobulin domain-containing protein 8	IPI00273976	0.019289	0.999898	Down	0.783973	Down	0.999754	Down	1	Down	0.792404	Down	0.703235	Up	0.826594	Down	1	Up	0.792231	Down	0.969251	Down	1	Down	0.99998	Up	0.97805	Down	0.35655	Up	0.985346	Down	0.998039	Up	0.977983	Down	0.985315	Up	0.831204	Up	1	Up	0.0544949	Up	1	Up	0.681351	Up	1
Gamma actin-like protein	IPI00136929	0.03984	1	Up	1	Up	1	Up	1	Up	1	Up	1	Up	1	Up	1	Up	1	Up	0.85099	Down	0.988542	Down	1	Up	0.997347	Down	1	Down	0.953848	Down	0.996759	Down	1	Down	0.998406	Up	0.780426	Up	0.989363	Up	0.929308	Up	0.999692	Up	0.997282	Up	1
14-3-3 protein sigma	IPI00118286 (+1)	9.1e-05	0.643243	Up	0.944806	Down	0.999697	Down	0.99953	Down	0.158256	Down	0.98864	Down	0.864619	Down	0.950701	Up	0.242125	Down	0.107541	Down	0.336319	Down	0.244644	Down	0.00756038	Down	0.257794	Down	0.0439334	Down	0.999982	Down	0.00741283	Down	0.999591	Up	0.99945	Up	0.765456	Down	1	Up	1	Down	0.338587	Up	0.932309
Dual specificity protein phosphatase 14	IPI00124876	0.005384	0.268733	Up	0.934499	Down	0.901901	Down	0.999999	Down	0.984403	Down	1	Down	0.999998	Down	0.98004	Up	1	Down	0.037029	Down	0.0323979	Down	0.148995	Down	0.0323681	Down	0.357656	Down	0.138047	Down	0.974656	Down	0.182444	Down	1	Down	0.985503	Up	0.999998	Up	0.989367	Up	0.988414	Up	0.423395	Up	0.973941
Transglutaminase 3, E polypeptide	IPI00828798	0.001098	0.775736	Up	1	Down	1	Down	0.973358	Up	0.999989	Up	1	Down	1	Down	0.948897	Up	0.712448	Down	0.690435	Down	0.690531	Down	0.999904	Down	0.949237	Down	1	Down	0.606757	Down	1	Down	0.0568286	Down	1	Up	0.93331	Up	0.999548	Up	1	Down	1	Up	0.895098	Up	0.871895
Isoform 2A of Desmocollin-2	IPI00138209	1.1e-05	1	Up	1	Up	1	Up	1	Up	1	Up	1	Up	1	Up	1	Up	1	Up	0.226848	Down	0.386842	Down	0.880715	Down	0.806464	Down	0.30262	Down	1	Down	0.803587	Down	1	Down	0.878685	Up	0.545976	Up	0.592356	Up	0.991571	Up	1	Down	0.706719	Up	1
Bleomycin hydrolase	IPI00153107	0.000344	0.914884	Up	0.588933	Down	0.711287	Down	0.824212	Down	0.25722	Down	0.999994	Up	0.999997	Down	0.986405	Up	0.776835	Down	0.10417	Down	0.133074	Down	0.130388	Down	0.050379	Down	0.99718	Down	0.74184	Down	1	Down	0.111668	Down	1	Up	0.999748	Up	0.996745	Down	0.436133	Up	0.770544	Up	0.185267	Up	0.99993
Tubulin beta-5 chain	IPI00117352	0.007573	0.999971	Up	0.88178	Down	0.706676	Down	0.794791	Down	0.604838	Down	0.999999	Up	0.568143	Down	0.999996	Down	0.546164	Down	0.682968	Down	0.516029	Down	0.545117	Down	0.39499	Down	1	Down	0.378353	Down	0.998185	Down	0.398185	Down	0.999925	Down	1	Down	0.999878	Down	0.797159	Up	0.999297	Down	0.984147	Up	0.991109
Keratin associated protein 11-1	IPI00380062	0.034572	0.999999	Up	0.999563	Up	0.986288	Up	1	Down	0.734307	Up	1	Down	1	Up	1	Down	0.999837	Up	0.999997	Up	0.998617	Up	1	Down	0.855141	Up	1	Down	0.999999	Down	1	Down	1	Up	0.999995	Up	1	Down	0.974085	Up	1	Down	0.999562	Down	1	Down	1
Junction plakoglobin	IPI00229475	0.022562	0.842451	Up	1	Down	0.875625	Up	1	Up	1	Down	0.400326	Up	0.995799	Up	0.646374	Up	0.960819	Up	1	Down	1	Down	0.896462	Down	0.842581	Down	0.975269	Up	0.996075	Down	0.999903	Up	0.999972	Down	1	Up	1	Up	1	Up	1	Up	1	Up	1	Up	1
Keratin, type II cuticular Hb2	IPI00117269	0.000282	0.273749	Up	0.999999	Down	1	Up	0.99983	Up	0.859435	Down	0.133469	Up	0.99994	Down	0.389733	Up	1	Down	0.250365	Down	0.483152	Down	0.587301	Down	0.0753568	Down	0.999933	Up	0.130673	Down	1	Down	0.274125	Down	0.999924	Up	0.99593	Up	0.959654	Down	0.131983	Up	1	Down	0.33585	Up	0.999999
Putative uncharacterized protein (Fragment)	IPI00343940	4.3e-05	1	Up	1	Up	1	Up	1	Up	1	Up	1	Up	1	Up	1	Up	1	Up	0.306681	Down	0.166147	Down	1	Up	0.916903	Down	0.399443	Down	0.956982	Down	0.999117	Up	0.412553	Down	0.999277	Down	0.30628	Up	0.937558	Up	1	Down	0.895066	Up	0.122796	Up	0.999971
Protein FAM26D	IPI00228993	0.000124	0.424302	Up	1	Down	1	Down	0.99999	Up	0.904638	Down	0.339997	Up	0.999902	Up	1	Down	0.996562	Down	1	Down	1	Down	0.651357	Down	0.196632	Down	1	Up	0.725051	Down	0.59698	Down	0.180909	Down	1	Up	1	Up	1	Up	1	Up	1	Up	1	Up	1
Keratin 32	IPI00122281	0.029697	1	Up	0.999324	Up	0.999999	Down	0.423878	Down	0.493379	Down	0.995445	Up	1	Down	1	Down	1	Down	0.999977	Up	0.999916	Down	0.311196	Down	0.367029	Down	0.999517	Up	0.999957	Down	1	Down	0.999999	Down	0.992318	Down	0.16823	Down	0.199475	Down	1	Up	0.993147	Down	0.999591	Down	0.998395
27 kDa protein	IPI00895479	0.033548	1	Down	1	Down	0.994499	Up	0.699208	Up	1	Up	1	Down	1	Up	0.972764	Up	0.999943	Up	1	Down	1	Up	1	Up	1	Up	1	Down	1	Up	1	Up	1	Up	1	Up	1	Up	1	Up	1	Up	1	Up	1	Up	1
Krtap16-5 Keratin-associated protein 16-5	IPI00126893	0.000883	0.388357	Up	0.726601	Up	0.317459	Up	0.246946	Up	0.839823	Up	1	Down	1	Down	1	Up	0.628746	Up	0.996245	Down	1	Up	0.99986	Up	0.950028	Down	0.673614	Down	0.414325	Down	0.650378	Down	0.999281	Down	0.978939	Up	0.917072	Up	0.999998	Down	0.882942	Down	0.717317	Down	0.911175	Down	1
Protein S100-A3	IPI00114281	0.004383	0.667548	Up	1	Down	0.999979	Down	1	Down	0.999816	Down	0.852722	Up	0.999999	Down	0.974253	Up	0.900862	Down	1	Down	0.544347	Down	0.626453	Down	0.392623	Down	1	Down	0.502901	Down	0.999768	Down	0.334157	Down	1	Up	1	Up	1	Up	1	Up	1	Up	1	Up	1
Hypothetical protein LOC69661	IPI00109507	0.001353	0.999203	Up	1	Down	1	Up	1	Down	0.999202	Up	1	Down	0.231169	Up	0.999993	Up	0.791556	Up	1	Down	0.999838	Down	0.999204	Down	1	Up	1	Down	0.552407	Up	1	Down	0.988778	Up	1	Up	1	Up	1	Up	1	Down	1	Up	1	Up	1
Isoform 1 of Calpain-12	IPI00318772	0.002124	0.605623	Up	0.916301	Down	0.998923	Up	0.996001	Down	1	Down	0.999468	Up	1	Down	0.928692	Up	0.999786	Down	0.266305	Down	0.968979	Down	0.233249	Down	1	Down	0.978863	Down	0.54176	Down	0.999969	Down	0.313379	Down	0.680933	Up	0.999134	Up	1	Down	0.711483	Up	0.939558	Up	0.443415	Up	0.992863
Isoform 2 of Cytosol aminopeptidase	IPI00828469	0.000871	0.999539	Down	0.923619	Down	0.296911	Down	0.319361	Down	1	Down	1	Down	0.951741	Down	0.943252	Down	0.319417	Down	0.998578	Down	0.511137	Down	0.66171	Down	1	Down	1	Down	0.999769	Down	0.998733	Down	0.661079	Down	0.836594	Down	0.976747	Down	1	Down	1	Down	1	Up	1	Down	0.976785
Isoform 1 of Prostatic acid phosphatase	IPI00410945	2.7e-05	1	Up	1	Up	1	Up	1	Up	1	Up	1	Up	1	Up	1	Up	1	Up	0.195793	Down	0.196801	Down	0.0565416	Down	0.0500926	Down	1	Down	0.0502644	Down	0.272441	Down	0.0414447	Down	1	Down	0.99987	Down	0.856569	Down	1	Down	0.856874	Down	1	Down	0.99592
Krtap16-9 keratin associated protein 16-9	IPI00475014	1.5e-05	0.10344	Down	0.119746	Down	0.120625	Down	0.615317	Down	0.103653	Down	1	Down	0.654032	Down	0.59242	Down	0.0593639	Down	0.965539	Up	0.999999	Up	0.453138	Up	1	Down	1	Down	0.434143	Up	0.625178	Up	0.999997	Up	0.994822	Down	0.87755	Up	0.96553	Down	1	Down	0.855628	Up	0.983754	Up	0.993146
Hephaestin-like protein 1	IPI00352073	0.034121	0.925363	Up	0.7746	Down	0.941055	Down	0.948726	Down	0.923568	Down	1	Down	0.999506	Down	1	Up	0.997205	Down	0.438862	Down	0.385993	Down	0.314191	Down	0.28536	Down	0.953079	Down	0.601747	Down	0.980457	Down	0.509881	Down	0.995727	Up	0.989559	Up	0.993819	Up	0.816283	Up	0.920245	Up	0.766045	Up	0.946365
Krtap3-2 Keratin-associated protein 3-2	IPI00132084	4e-05	1	Up	1	Up	1	Up	1	Up	1	Up	1	Up	1	Up	1	Up	1	Up	1	Up	1	Up	1	Up	1	Up	1	Up	1	Up	1	Up	1	Up	0.994571	Up	1	Down	0.470618	Up	0.999999	Down	0.963798	Down	1	Down	0.999999
Isoform 1 of 60 kDa heat shock protein, mitochondrial	IPI00308885	0.000156	0.290914	Up	0.99996	Up	0.99996	Up	1	Down	1	Down	1	Up	0.990137	Up	0.252881	Up	1	Down	0.539335	Down	0.539199	Down	1	Down	1	Down	0.549698	Down	0.678136	Down	1	Up	1	Down	1	Up	1	Down	1	Down	0.999986	Down	0.999967	Up	0.480585	Up	1
Crisp1 Cysteine-rich secretory protein 1	IPI00132195	0.00559	0.670371	Up	0.99998	Up	0.727684	Up	0.998363	Up	0.999999	Up	1	Down	1	Down	0.583908	Up	1	Down	0.858066	Down	1	Down	0.905975	Down	0.742926	Down	1	Down	1	Down	1	Up	1	Down	0.900954	Up	0.999999	Up	1	Down	1	Down	1	Down	0.78002	Up	1
[truncated: 43 more columns]
