# Supplementary material for: Differentiating Inbred Mouse Strains from Each Other and Those with Single Gene Mutations Using Hair Proteomics
Source: PLoS One. 2012 Dec 14;7(12):e51956. doi: 10.1371/journal.pone.0051956 (PMC3522583; doi:10.1371/journal.pone.0051956)
Supplement: Table S7 — Proteins displaying significant differences in expression level in pairwise comparisons after separation of the hair into solubilized and particulate fractions. (XLSX) [file pone.0051956.s010.xlsx]

## Sheet: Sheet1
Supplemental Table S7. Listed are the numbers of proteins
with significant differences in pariwise comparisons.
Each entry gives first the comparison of solubilized
proteins, then comparison of the insoluble proteins.
The Group is as given in [1].
Group	Strain	AK	CBy	C3	RF	B6	LP	SB	FZ
1	MRL-FX	0,4	3,7	0,4	1,3	3,3	3,4	0,1	1,5
1	AK	x	1,1	0,0	1,0	2,0	3,1	0,3	0,5
1	Cby		x	2,0	0,0	1,1	0,2	3,4	1,5
1	C3			x	0,0	1,0	2,0	0,0	0,3
1	RF				x	0,0	0,1	1,3	1,1
4	B6					x	0,0	1,1	1,3
4	LP						x	2,1	1,5
4	SB							x	1,4
